# Supplementary material for: Toripalimab, a therapeutic monoclonal anti-PD-1 antibody with high binding affinity to PD-1 and enhanced potency to activate human T cells
Source: Cancer Immunol Immunother. 2024 Feb 24;73(3):60. doi: 10.1007/s00262-024-03635-3 (PMC10894093; doi:10.1007/s00262-024-03635-3)
Supplement: Supplementary file 2 — Supplementary file2 (XLSX 3369 KB) [file 262_2024_3635_MOESM2_ESM.xlsx]

## Sheet: in
logFC	logCPM	LR	pval	gene	FC	analysis
0.570804	2.60648	5.62834	0.0176724	AC084082.3	1.48535	tori.T6_v_iso6
0.631611	2.50051	7.38868	0.00656355	ARIH2OS	1.54929	tori.T6_v_iso6
0.438283	2.58884	4.15086	0.0416133	C16orf93	1.35499	tori.T6_v_iso6
0.585069	2.59715	4.54569	0.0330016	EGFL8	1.50011	tori.T6_v_iso6
0.459625	2.71188	4.70797	0.0300231	GIN1	1.37518	tori.T6_v_iso6
0.513704	3.24026	4.86343	0.0274317	KMT2E-AS1	1.42771	tori.T6_v_iso6
0.565856	2.40606	5.62335	0.0177227	LINC00571	1.48027	tori.T6_v_iso6
1.01974	10.0634	4.66665	0.0307539	MT-ND6	2.02755	tori.T6_v_iso6
0.604625	3.61274	3.94159	0.0471063	MTND4P12	1.52058	tori.T6_v_iso6
0.461901	3.73463	3.95614	0.0467008	POU6F1	1.37736	tori.T6_v_iso6
1.43568	3.27127	6.24421	0.01246	RNA5-8SP6	2.7051	tori.T6_v_iso6
0.494625	2.916	5.22436	0.0222726	RP11-649A18.12	1.40895	tori.T6_v_iso6
0.59516	4.9873	4.58546	0.0322443	SNHG22	1.51064	tori.T6_v_iso6
0.440506	3.34144	4.54942	0.0329299	THAP7-AS1	1.35708	tori.T6_v_iso6
0.586176	3.08048	6.30307	0.0120529	ZCWPW1	1.50126	tori.T6_v_iso6
-0.493129	3.07479	4.57479	0.0324457	C19orf52	0.710482	tori.T6_v_iso6
-0.927259	3.81742	4.464	0.0346164	IL23A	0.525856	tori.T6_v_iso6
-0.600065	2.97727	5.61234	0.0178344	LIMS3L	0.659724	tori.T6_v_iso6
-1.24807	4.87541	4.27409	0.0386978	LTF	0.421011	tori.T6_v_iso6
-0.405544	4.12811	4.47897	0.0343144	ZNF212	0.754951	tori.T6_v_iso6
0.386449	4.52119	3.94005	0.0471494	MAST3	1.30717	tori.T24_v_iso24
0.45241	6.24992	4.84598	0.0277106	NOTCH1	1.36832	tori.T24_v_iso24
0.499456	2.69784	5.3196	0.0210868	POC1A	1.41368	tori.T24_v_iso24
-0.5754	2.51688	4.91047	0.0266944	AC145124.2	0.6711	tori.T24_v_iso24
-0.4842	2.56343	5.45985	0.0194583	AOC2	0.714894	tori.T24_v_iso24
-0.466114	3.06019	7.70502	0.00550674	C11orf1	0.723912	tori.T24_v_iso24
-0.46499	2.91046	6.46726	0.010988	CD27-AS1	0.724476	tori.T24_v_iso24
-0.579084	2.84115	3.89393	0.0484608	CTD-2651B20.7	0.669389	tori.T24_v_iso24
-0.590241	2.89063	5.67108	0.0172469	DLX2	0.664232	tori.T24_v_iso24
-0.449606	2.934	4.53141	0.0332781	DNLZ	0.732243	tori.T24_v_iso24
-0.494153	2.51396	4.91379	0.0266432	HSD11B1L	0.709978	tori.T24_v_iso24
-0.70018	2.34599	7.89065	0.0049691	RP11-156E8.1	0.615496	tori.T24_v_iso24
-0.418702	2.62189	4.61447	0.0317032	RPL13AP7	0.748098	tori.T24_v_iso24
-0.47214	2.55432	4.95339	0.0260396	RTN4R	0.720894	tori.T24_v_iso24
-0.975032	4.87937	3.91689	0.0478032	SNORD89	0.508729	tori.T24_v_iso24
-0.660027	2.21429	5.60928	0.0178656	TAS1R3	0.632866	tori.T24_v_iso24
-0.443581	3.43537	6.72126	0.00952704	TMEM198B	0.735307	tori.T24_v_iso24
-0.435032	2.36414	4.0552	0.0440354	ZNF497	0.739678	tori.T24_v_iso24
1.14384	2.31745	7.03516	0.00799246	C5orf66	2.20968	pem.T6_v_iso6
0.615708	4.50576	4.498	0.0339346	CASS4	1.53231	pem.T6_v_iso6
2.60777	9.40964	9.26981	0.00232962	CH507-513H4.3	6.09561	pem.T6_v_iso6
2.66128	9.35517	8.92703	0.0028098	CH507-513H4.4	6.32593	pem.T6_v_iso6
2.31828	8.63963	4.68067	0.0305039	CH507-513H4.5	4.98739	pem.T6_v_iso6
2.57143	9.6661	11.0192	0.000901712	CH507-513H4.6	5.94397	pem.T6_v_iso6
0.76901	4.40283	4.68646	0.0304012	CTD-2651B20.6	1.7041	pem.T6_v_iso6
0.750937	3.55192	4.32484	0.03756	DEPTOR	1.68289	pem.T6_v_iso6
0.730557	3.10968	4.26107	0.0389954	DNAJC5B	1.65928	pem.T6_v_iso6
0.739076	3.49068	4.56831	0.0325686	DONSON	1.66911	pem.T6_v_iso6
0.707451	3.00061	5.12194	0.0236252	ENKD1	1.63292	pem.T6_v_iso6
0.577318	3.83781	7.43736	0.00638837	EXOSC5	1.49207	pem.T6_v_iso6
0.835038	3.26407	4.61947	0.031611	FABP3	1.7839	pem.T6_v_iso6
0.845489	2.80285	5.15535	0.0231749	GAS2	1.79687	pem.T6_v_iso6
0.78568	2.93873	4.05485	0.0440447	HAMP	1.7239	pem.T6_v_iso6
0.956515	2.7962	7.27831	0.00697924	LIMD1-AS1	1.94062	pem.T6_v_iso6
0.705012	2.6429	4.62545	0.0315009	MED31	1.63016	pem.T6_v_iso6
0.418405	3.41111	3.94736	0.046945	MIEF2	1.33645	pem.T6_v_iso6
0.439365	4.5129	7.5499	0.00600133	NAA16	1.35601	pem.T6_v_iso6
0.631355	4.07956	5.661	0.0173463	NINL	1.54902	pem.T6_v_iso6
0.571489	4.42064	5.81694	0.0158725	NSMCE4A	1.48606	pem.T6_v_iso6
0.684811	3.03162	7.11686	0.00763625	OXSM	1.60749	pem.T6_v_iso6
0.525337	2.93482	4.41768	0.0355683	PPIL3	1.43927	pem.T6_v_iso6
0.733966	3.25531	8.28722	0.0039925	RP11-386G11.10	1.66321	pem.T6_v_iso6
1.23523	4.59179	5.53729	0.0186154	RPL21P75	2.35419	pem.T6_v_iso6
0.728236	2.75705	3.97889	0.0460739	SEC24B-AS1	1.65661	pem.T6_v_iso6
0.734033	3.0608	4.21076	0.0401683	SLC6A9	1.66328	pem.T6_v_iso6
0.92311	3.23836	6.05908	0.013835	SNORD45A	1.8962	pem.T6_v_iso6
0.945871	4.11786	4.59612	0.0320445	SNORD55	1.92635	pem.T6_v_iso6
0.953251	2.99957	4.11056	0.0426161	SNORD57	1.93623	pem.T6_v_iso6
0.795568	3.96614	4.08963	0.0431471	SNORD87	1.73576	pem.T6_v_iso6
0.357837	5.19367	5.0776	0.0242369	TCEB1	1.2815	pem.T6_v_iso6
0.32737	3.59337	4.26768	0.038844	TIMM23B	1.25472	pem.T6_v_iso6
0.344161	3.76642	5.05823	0.0245092	ULK4	1.26941	pem.T6_v_iso6
0.55572	2.96556	4.6252	0.0315055	WDR17	1.4699	pem.T6_v_iso6
-0.658123	2.74265	4.35646	0.0368687	AC005534.8	0.633702	pem.T6_v_iso6
-0.348549	4.04193	4.71457	0.029908	CASP9	0.785374	pem.T6_v_iso6
-0.617964	2.90621	4.10145	0.0428464	CH507-9B2.9	0.65159	pem.T6_v_iso6
-0.868779	2.88128	6.06045	0.0138243	RP11-203J24.9	0.54761	pem.T6_v_iso6
-0.847442	2.93074	8.47732	0.00359601	SLC2A3P1	0.555769	pem.T6_v_iso6
0.324194	3.03807	4.04126	0.0444008	ALG10	1.25197	pem.T24_v_iso24
0.404479	4.20907	5.95794	0.0146511	CTC-444N24.11	1.32361	pem.T24_v_iso24
0.651492	2.60358	4.51536	0.0335919	RP11-48B3.5	1.57079	pem.T24_v_iso24
-0.441974	3.33842	8.17813	0.00423983	AC093642.5	0.736126	pem.T24_v_iso24
-0.424198	2.91046	5.39961	0.0201412	CD27-AS1	0.745253	pem.T24_v_iso24
-0.656718	2.27641	4.72337	0.0297554	CLEC11A	0.63432	pem.T24_v_iso24
-0.519523	2.77707	7.09062	0.00774885	FAM185A	0.697602	pem.T24_v_iso24
-0.395285	3.37251	6.00506	0.0142649	FDXR	0.760339	pem.T24_v_iso24
-0.449069	3.63348	4.64111	0.0312148	KCNC3	0.732516	pem.T24_v_iso24
-0.541343	2.48971	3.98132	0.0460076	LDHD	0.687131	pem.T24_v_iso24
-0.421822	2.93443	4.19429	0.0405603	LIN9	0.746481	pem.T24_v_iso24
-0.355625	3.50245	3.90515	0.0481383	MAP2K5	0.781531	pem.T24_v_iso24
-0.508263	2.28777	4.09481	0.043015	RFXAP	0.703069	pem.T24_v_iso24
-0.421558	3.07668	4.52335	0.0334353	RP11-303E16.8	0.746618	pem.T24_v_iso24
-0.479607	2.75351	5.51365	0.0188687	RP11-390E23.6	0.717173	pem.T24_v_iso24
-0.556496	2.5523	6.70375	0.00962106	RP11-500C11.3	0.679952	pem.T24_v_iso24
-0.540665	2.54401	4.53355	0.0332367	RP11-521B24.3	0.687454	pem.T24_v_iso24
-0.45426	2.65663	5.44096	0.0196699	SETP14	0.729885	pem.T24_v_iso24
-0.351383	3.43537	4.30299	0.0380455	TMEM198B	0.783832	pem.T24_v_iso24
-0.469716	2.74287	4.1183	0.0424217	ZNF414	0.722107	pem.T24_v_iso24
-0.432012	2.36414	3.97375	0.0462147	ZNF497	0.741227	pem.T24_v_iso24
1.36838	3.55588	7.01339	0.00809022	A1CF	2.5818	tori.T6_v_base
0.986315	2.96966	8.16514	0.00427032	A2M-AS1	1.98112	tori.T6_v_base
1.12866	3.07226	6.05966	0.0138304	AACSP1	2.18656	tori.T6_v_base
1.50925	3.25069	7.41199	0.00647905	AADACL2	2.84661	tori.T6_v_base
1.77623	3.52247	9.64017	0.00190367	AADACL3	3.42531	tori.T6_v_base
0.731152	2.31856	6.30843	0.0120165	AARD	1.65996	tori.T6_v_base
1.51131	3.27377	11.4597	0.00071121	AB015752.3	2.8507	tori.T6_v_base
1.09344	3.30544	8.82456	0.00297202	ABALON	2.13382	tori.T6_v_base
0.570224	4.23227	7.27287	0.00700038	ABBA01017803.1	1.48475	tori.T6_v_base
1.23591	3.18279	9.34747	0.00223293	ABCA17P	2.3553	tori.T6_v_base
0.513694	4.84471	9.45873	0.00210146	ABCA5	1.4277	tori.T6_v_base
0.80148	2.87696	4.10755	0.0426923	ABCA9	1.74289	tori.T6_v_base
1.71018	3.50555	8.98699	0.00271908	ABCB10P3	3.27201	tori.T6_v_base
1.35156	3.01305	10.5585	0.00115655	ABCB11	2.55187	tori.T6_v_base
1.04479	3.36811	9.76218	0.00178138	ABCB4	2.06307	tori.T6_v_base
1.30554	2.92575	7.47837	0.00624445	ABCB5	2.47177	tori.T6_v_base
0.737986	4.07325	9.29124	0.00230253	ABCB9	1.66785	tori.T6_v_base
1.44794	3.75557	5.23734	0.0221071	ABCC11	2.72818	tori.T6_v_base
1.57087	3.18313	10.2151	0.00139294	ABCC12	2.97085	tori.T6_v_base
1.25899	4.25908	5.74329	0.0165518	ABCC13	2.39328	tori.T6_v_base
1.56218	5.51192	7.87159	0.00502175	ABCC8	2.953	tori.T6_v_base
0.79132	3.44646	3.89893	0.0483169	ABCD2	1.73066	tori.T6_v_base
0.386748	4.91226	4.12716	0.0422002	ABCF2	1.30744	tori.T6_v_base
1.38497	2.70857	11.5752	0.000668361	ABCF2P1	2.61167	tori.T6_v_base
1.84363	3.36325	13.1484	0.000287771	ABCG4	3.58911	tori.T6_v_base
1.30228	2.59782	8.88022	0.00288277	ABCG5	2.46618	tori.T6_v_base
1.56171	3.83967	7.54565	0.00601552	ABCG8	2.95204	tori.T6_v_base
1.32493	3.17057	7.42493	0.00643262	ABHD1	2.5052	tori.T6_v_base
1.25627	3.09027	10.2019	0.00140297	ABHD12B	2.38877	tori.T6_v_base
0.911675	2.49535	5.71497	0.0168208	ABHD14A-ACY1	1.88123	tori.T6_v_base
0.423964	6.06149	6.63502	0.00999933	ABI2	1.34161	tori.T6_v_base
0.845241	5.28795	6.33815	0.0118168	ABTB2	1.79656	tori.T6_v_base
0.827354	3.23858	4.28872	0.0383661	AC000068.5	1.77443	tori.T6_v_base
1.26119	4.27274	9.00985	0.00268529	AC000123.2	2.39693	tori.T6_v_base
1.29456	2.9951	8.69334	0.00319374	AC000374.1	2.45302	tori.T6_v_base
1.30913	3.8932	7.55355	0.00598919	AC000403.4	2.47792	tori.T6_v_base
1.51813	3.46631	9.98104	0.00158161	AC002069.5	2.86421	tori.T6_v_base
0.502803	2.69949	4.59276	0.0321073	AC002117.1	1.41696	tori.T6_v_base
0.614446	2.9528	6.89849	0.00862684	AC002310.12	1.53097	tori.T6_v_base
1.38748	2.86797	7.86501	0.00504004	AC002429.5	2.61622	tori.T6_v_base
1.23448	3.47888	6.62669	0.0100462	AC002451.3	2.35296	tori.T6_v_base
0.955335	3.62345	3.84538	0.0498833	AC002456.2	1.93903	tori.T6_v_base
0.98023	3.20847	13.1661	0.000285059	AC002467.7	1.97278	tori.T6_v_base
1.19746	3.13801	8.87627	0.00288902	AC002480.3	2.29336	tori.T6_v_base
0.944695	2.9927	5.84299	0.0156392	AC002543.2	1.92478	tori.T6_v_base
1.40056	3.78403	11.9167	0.000556331	AC003075.4	2.64004	tori.T6_v_base
1.74121	3.99088	8.39608	0.0037603	AC003090.1	3.34315	tori.T6_v_base
1.61531	3.78543	10.3871	0.00126897	AC003958.2	3.06378	tori.T6_v_base
1.39174	3.42678	9.50192	0.00205257	AC004019.10	2.62396	tori.T6_v_base
1.65411	3.96666	9.06867	0.00260026	AC004053.1	3.14729	tori.T6_v_base
1.45152	2.96879	13.5945	0.000226852	AC004069.1	2.73496	tori.T6_v_base
1.23973	2.6679	7.08058	0.0077924	AC004074.4	2.36154	tori.T6_v_base
1.59385	3.55415	9.89101	0.00166088	AC004156.3	3.01854	tori.T6_v_base
1.36303	4.0634	6.42677	0.0112413	AC004158.3	2.57224	tori.T6_v_base
1.38339	2.73057	10.6189	0.0011194	AC004448.5	2.60881	tori.T6_v_base
0.93225	2.47651	5.18163	0.0228269	AC004540.4	1.90825	tori.T6_v_base
1.28181	3.77372	8.49986	0.00355174	AC004540.5	2.43144	tori.T6_v_base
1.21929	2.94361	5.81372	0.0159016	AC004980.11	2.32833	tori.T6_v_base
0.39866	3.74976	4.75912	0.0291434	AC004980.7	1.31828	tori.T6_v_base
1.35803	3.07613	9.61648	0.00192839	AC005014.5	2.56336	tori.T6_v_base
1.60721	3.60591	9.41637	0.00215057	AC005042.4	3.04662	tori.T6_v_base
1.08332	2.67133	7.93101	0.00485946	AC005077.12	2.1189	tori.T6_v_base
1.09985	3.20739	7.88512	0.0049843	AC005082.12	2.14333	tori.T6_v_base
0.785045	6.63687	4.20684	0.0402613	AC005154.6	1.72315	tori.T6_v_base
1.61547	3.1121	9.22052	0.00239318	AC005235.1	3.06412	tori.T6_v_base
1.16436	2.86195	6.80284	0.00910128	AC005281.2	2.24134	tori.T6_v_base
1.7641	3.27813	12.198	0.000478395	AC005481.5	3.39662	tori.T6_v_base
1.18341	3.28048	11.0578	0.000883136	AC005532.5	2.27113	tori.T6_v_base
0.849047	2.74265	6.43704	0.0111765	AC005534.8	1.80131	tori.T6_v_base
1.66428	3.28522	9.06512	0.00260531	AC005537.2	3.16955	tori.T6_v_base
0.692162	4.05502	12.5967	0.000386431	AC005562.1	1.6157	tori.T6_v_base
1.16323	2.38142	10.5678	0.00115073	AC005592.2	2.23958	tori.T6_v_base
1.03405	3.33323	6.46289	0.011015	AC005614.3	2.04776	tori.T6_v_base
0.902525	3.06319	6.66298	0.00984361	AC005618.6	1.86934	tori.T6_v_base
0.774782	3.43357	7.28416	0.00695651	AC005682.5	1.71093	tori.T6_v_base
1.10618	3.09791	8.7591	0.0030806	AC005795.1	2.15276	tori.T6_v_base
1.05901	2.8168	10.3942	0.00126415	AC005822.1	2.0835	tori.T6_v_base
1.27838	3.48653	6.26117	0.0123413	AC005863.1	2.42566	tori.T6_v_base
1.24032	3.20109	5.88981	0.0152287	AC005915.1	2.36251	tori.T6_v_base
1.12051	2.61718	7.54701	0.00601097	AC005932.1	2.17424	tori.T6_v_base
1.31167	3.09931	7.26755	0.00702116	AC006019.4	2.48229	tori.T6_v_base
1.34278	2.72513	15.7982	7.04697e-05	AC006116.17	2.53639	tori.T6_v_base
1.00803	2.69868	6.73951	0.00943007	AC006116.22	2.01116	tori.T6_v_base
1.51424	3.08645	11.9057	0.000559631	AC006372.4	2.85649	tori.T6_v_base
0.843611	3.31281	5.74283	0.0165561	AC006486.10	1.79454	tori.T6_v_base
1.18641	2.65796	9.69375	0.00184896	AC006946.15	2.27586	tori.T6_v_base
1.64603	2.73655	15.1062	0.000101631	AC006946.16	3.12972	tori.T6_v_base
1.27321	4.15825	8.30626	0.00395087	AC006994.3	2.41698	tori.T6_v_base
1.33627	3.78812	7.6671	0.00562369	AC006995.8	2.52497	tori.T6_v_base
0.844363	2.2697	7.68274	0.00557514	AC007038.7	1.79547	tori.T6_v_base
1.2798	2.83074	10.072	0.00150543	AC007106.1	2.42805	tori.T6_v_base
1.63517	3.42279	11.2807	0.000783165	AC007126.1	3.10624	tori.T6_v_base
1.19118	3.43091	9.17832	0.00244898	AC007191.4	2.28339	tori.T6_v_base
0.918241	3.72218	8.67898	0.00321901	AC007238.1	1.88981	tori.T6_v_base
0.727656	4.76585	7.49094	0.006201	AC007246.3	1.65595	tori.T6_v_base
0.894342	3.29132	4.32697	0.0375129	AC007278.3	1.85876	tori.T6_v_base
1.04424	2.68383	9.01492	0.00267785	AC007285.6	2.06228	tori.T6_v_base
1.49407	3.82783	6.92972	0.00847749	AC007326.10	2.81682	tori.T6_v_base
1.47247	4.43779	6.71368	0.00956759	AC007381.3	2.77497	tori.T6_v_base
1.38668	4.57477	7.11302	0.00765259	AC007386.2	2.61476	tori.T6_v_base
0.929452	2.40423	6.55066	0.0104845	AC007386.4	1.90455	tori.T6_v_base
1.03487	3.41019	5.82847	0.0157688	AC007405.4	2.04892	tori.T6_v_base
1.00027	2.74343	7.28237	0.00696344	AC007405.8	2.00038	tori.T6_v_base
1.8645	3.49317	10.2688	0.00135297	AC007461.2	3.64142	tori.T6_v_base
0.862572	3.60492	8.79242	0.00302485	AC007566.10	1.81828	tori.T6_v_base
1.15603	2.91816	10.3557	0.00129076	AC007743.1	2.22843	tori.T6_v_base
0.949631	3.96283	4.30166	0.0380752	AC007879.7	1.93138	tori.T6_v_base
0.966381	2.82606	5.4842	0.0191891	AC007950.2	1.95393	tori.T6_v_base
1.55096	3.73206	9.3964	0.00217412	AC007952.5	2.93013	tori.T6_v_base
1.52014	3.76477	8.23971	0.00409837	AC008069.1	2.86819	tori.T6_v_base
1.64437	5.54333	8.45764	0.00363514	AC008079.10	3.12611	tori.T6_v_base
1.53992	3.06113	8.5088	0.00353433	AC008079.9	2.90778	tori.T6_v_base
1.369	3.86788	6.84101	0.00890886	AC008132.13	2.58292	tori.T6_v_base
1.28646	3.58544	8.22491	0.00413192	AC008269.2	2.43929	tori.T6_v_base
1.45491	4.21126	8.28367	0.00400031	AC008697.1	2.7414	tori.T6_v_base
1.11189	2.51087	7.89432	0.00495904	AC009120.4	2.16128	tori.T6_v_base
1.14114	3.28772	7.47032	0.00627243	AC009120.6	2.20555	tori.T6_v_base
1.45083	2.87342	8.91364	0.00283048	AC009166.7	2.73364	tori.T6_v_base
0.955562	3.65406	8.92354	0.00281519	AC009237.8	1.93933	tori.T6_v_base
1.42428	2.95929	8.63679	0.00329442	AC009262.2	2.68381	tori.T6_v_base
1.06009	2.73185	12.1042	0.000503094	AC009299.3	2.08506	tori.T6_v_base
1.38807	3.60218	9.03157	0.00265357	AC009312.1	2.61729	tori.T6_v_base
1.17376	4.46253	7.27606	0.00698796	AC009404.2	2.25599	tori.T6_v_base
1.20957	2.43063	9.6988	0.00184388	AC009411.1	2.31269	tori.T6_v_base
0.710437	4.84606	6.8846	0.00869414	AC009487.6	1.6363	tori.T6_v_base
0.564196	3.14405	4.18643	0.0407489	AC009506.1	1.47856	tori.T6_v_base
0.837882	4.93093	5.86644	0.0154323	AC009948.5	1.78742	tori.T6_v_base
1.45167	3.27336	8.82487	0.00297153	AC009950.2	2.73524	tori.T6_v_base
1.46405	3.70623	8.85082	0.00292957	AC010091.1	2.75881	tori.T6_v_base
1.5893	4.96009	7.8438	0.00509952	AC010127.3	3.00904	tori.T6_v_base
1.28493	3.01866	7.38323	0.00658349	AC010136.2	2.43669	tori.T6_v_base
1.04776	3.61906	5.53168	0.0186751	AC010226.4	2.06732	tori.T6_v_base
1.43167	3.45285	9.72376	0.00181901	AC010524.2	2.69759	tori.T6_v_base
1.58186	3.36393	10.2014	0.00140338	AC010729.1	2.99356	tori.T6_v_base
1.26226	3.30115	7.28249	0.006963	AC010745.2	2.39872	tori.T6_v_base
1.4092	2.58037	12.2469	0.000466033	AC010969.1	2.65589	tori.T6_v_base
1.03086	2.95781	6.11901	0.0133736	AC010976.2	2.04325	tori.T6_v_base
1.38905	3.14835	11.4062	0.000731994	AC010980.2	2.61907	tori.T6_v_base
1.12699	2.72681	9.19016	0.0024332	AC011242.6	2.18403	tori.T6_v_base
1.37627	4.09202	7.62601	0.00575324	AC011288.2	2.59597	tori.T6_v_base
1.54417	3.92591	7.86004	0.00505392	AC011343.1	2.91635	tori.T6_v_base
1.21674	2.60984	10.3896	0.0012673	AC011518.2	2.32421	tori.T6_v_base
1.52182	3.5451	8.87302	0.00289416	AC011525.2	2.87154	tori.T6_v_base
1.50429	3.03959	16.7247	4.32141e-05	AC011525.4	2.83686	tori.T6_v_base
1.32291	3.22301	6.63305	0.0100104	AC011738.4	2.50171	tori.T6_v_base
1.26243	4.94388	6.78027	0.0092171	AC011747.4	2.399	tori.T6_v_base
1.38015	3.09141	9.32864	0.002256	AC011752.1	2.60296	tori.T6_v_base
1.66681	3.43833	9.66464	0.00187849	AC011899.10	3.17513	tori.T6_v_base
1.79288	3.8293	12.4622	0.000415277	AC011995.1	3.46507	tori.T6_v_base
1.12735	2.41752	9.32442	0.0022612	AC012074.2	2.18458	tori.T6_v_base
1.48627	3.37538	9.64002	0.00190383	AC012354.6	2.80164	tori.T6_v_base
1.44802	3.56349	8.45251	0.0036454	AC012507.3	2.72834	tori.T6_v_base
1.89001	3.29099	13.0134	0.000309266	AC012594.1	3.70638	tori.T6_v_base
1.38074	4.08854	6.89017	0.0086671	AC012613.2	2.60401	tori.T6_v_base
1.45689	3.43842	10.4113	0.00125245	AC013271.3	2.74516	tori.T6_v_base
1.50551	3.84381	6.78995	0.00916724	AC013275.2	2.83925	tori.T6_v_base
1.57888	4.59869	9.13124	0.00251281	AC013460.1	2.98739	tori.T6_v_base
1.4606	4.25736	7.5738	0.00592227	AC013463.2	2.75223	tori.T6_v_base
1.42762	3.57564	9.99551	0.00156922	AC015849.15	2.69003	tori.T6_v_base
1.67448	4.19766	9.86228	0.00168701	AC015849.16	3.19204	tori.T6_v_base
1.29986	2.80341	12.3341	0.000444763	AC016738.4	2.46205	tori.T6_v_base
0.664285	3.1385	5.90879	0.0150655	AC016747.3	1.58478	tori.T6_v_base
1.33012	3.03655	12.1368	0.000494373	AC016757.3	2.51424	tori.T6_v_base
1.23319	2.73533	10.1041	0.00147938	AC016831.6	2.35086	tori.T6_v_base
1.61495	3.24618	11.2806	0.000783222	AC016995.3	3.06301	tori.T6_v_base
0.923851	3.57783	4.59177	0.0321259	AC018442.1	1.89717	tori.T6_v_base
1.43648	3.6284	8.06812	0.00450509	AC018647.3	2.70659	tori.T6_v_base
1.58898	3.31963	11.2206	0.000808933	AC018685.1	3.00838	tori.T6_v_base
1.3324	3.41042	6.88111	0.00871116	AC018799.1	2.51822	tori.T6_v_base
1.24555	2.88086	6.29558	0.0121039	AC018804.7	2.37108	tori.T6_v_base
0.632276	2.25882	4.19255	0.0406019	AC018816.3	1.55001	tori.T6_v_base
1.25336	4.19225	6.67844	0.0097586	AC018890.6	2.38396	tori.T6_v_base
1.69491	3.11992	11.061	0.00088161	AC019109.1	3.23756	tori.T6_v_base
0.851285	2.92014	4.65583	0.0309483	AC020571.3	1.80411	tori.T6_v_base
1.39555	3.52844	10.1312	0.00145778	AC022007.5	2.63088	tori.T6_v_base
1.03584	3.32578	5.21486	0.0223947	AC022182.2	2.0503	tori.T6_v_base
1.93549	3.75107	10.2637	0.00135674	AC022819.3	3.82509	tori.T6_v_base
1.41923	3.21302	11.2843	0.000781666	AC023115.2	2.67443	tori.T6_v_base
0.879594	2.75879	5.7513	0.0164764	AC023590.1	1.83986	tori.T6_v_base
1.49764	3.50101	7.22542	0.00718782	AC024028.1	2.82381	tori.T6_v_base
0.431561	3.21384	5.11894	0.023666	AC025335.1	1.34869	tori.T6_v_base
1.51451	4.37188	7.86387	0.00504324	AC026150.6	2.85701	tori.T6_v_base
1.27474	3.00288	9.10901	0.00254353	AC026904.1	2.41955	tori.T6_v_base
1.32794	2.48995	12.1409	0.000493284	AC027612.1	2.51044	tori.T6_v_base
0.994366	2.68396	12.723	0.000361177	AC027612.6	1.99221	tori.T6_v_base
0.672001	2.55302	5.78691	0.0161459	AC034220.3	1.59328	tori.T6_v_base
1.04187	2.79155	5.15353	0.0231992	AC062028.1	2.05889	tori.T6_v_base
1.15514	3.04265	6.10559	0.0134755	AC064834.2	2.22707	tori.T6_v_base
1.56175	3.37655	8.88995	0.00286744	AC064875.2	2.95213	tori.T6_v_base
1.38838	3.31061	9.91393	0.00164032	AC067956.1	2.61784	tori.T6_v_base
0.922227	2.63266	6.48299	0.0108912	AC068279.3	1.89504	tori.T6_v_base
0.784989	3.81483	6.24743	0.0124374	AC068282.3	1.72308	tori.T6_v_base
1.77058	3.50533	10.5986	0.00113175	AC068490.1	3.4119	tori.T6_v_base
1.18861	2.73094	7.44239	0.00637054	AC068538.4	2.27934	tori.T6_v_base
1.03842	2.55829	9.82157	0.00172477	AC072062.1	2.05397	tori.T6_v_base
1.4657	3.19779	10.9033	0.000959945	AC073043.1	2.76197	tori.T6_v_base
1.04028	2.68808	5.82965	0.0157582	AC073107.1	2.05663	tori.T6_v_base
1.16154	2.40803	9.73121	0.00181165	AC073109.2	2.23697	tori.T6_v_base
0.810574	2.44714	6.90166	0.00861157	AC073283.4	1.75391	tori.T6_v_base
1.65446	3.9121	9.73831	0.00180467	AC073869.1	3.14805	tori.T6_v_base
1.17861	3.84836	9.15038	0.00248666	AC074117.10	2.26359	tori.T6_v_base
1.065	3.86165	8.56517	0.00342655	AC074286.1	2.09217	tori.T6_v_base
1.06684	4.29711	8.05611	0.00453504	AC074289.1	2.09484	tori.T6_v_base
1.47979	4.06408	8.08046	0.0044745	AC074391.1	2.78908	tori.T6_v_base
1.48069	4.12069	8.76911	0.00306375	AC079145.4	2.79081	tori.T6_v_base
1.32264	3.61897	6.46069	0.0110287	AC079154.1	2.50123	tori.T6_v_base
1.67097	3.38379	10.4342	0.00123702	AC079248.1	3.18428	tori.T6_v_base
1.42675	3.82802	7.73946	0.0054027	AC079305.11	2.68841	tori.T6_v_base
1.12959	2.47149	8.92164	0.00281812	AC079354.3	2.18797	tori.T6_v_base
1.33924	3.46207	8.30817	0.0039467	AC079466.1	2.53019	tori.T6_v_base
1.51943	3.36643	9.02036	0.00266989	AC079776.3	2.86677	tori.T6_v_base
1.79087	3.34299	9.96179	0.00159822	AC079779.7	3.46024	tori.T6_v_base
0.625915	2.43174	4.59863	0.0319976	AC079807.2	1.54319	tori.T6_v_base
1.84075	3.62791	10.4667	0.00121547	AC079807.4	3.58196	tori.T6_v_base
0.95614	3.84675	5.29457	0.021392	AC079922.3	1.94011	tori.T6_v_base
1.07311	2.66666	7.17657	0.00738619	AC080125.1	2.10397	tori.T6_v_base
0.936561	2.60283	6.34818	0.0117502	AC083843.4	1.91396	tori.T6_v_base
1.21283	3.37143	8.29079	0.00398466	AC083862.6	2.31792	tori.T6_v_base
1.24775	2.7742	10.8814	0.000971361	AC083873.4	2.37471	tori.T6_v_base
1.04243	2.60648	14.6075	0.000132386	AC084082.3	2.0597	tori.T6_v_base
1.84211	3.59961	13.6001	0.000226173	AC084219.4	3.58535	tori.T6_v_base
1.22081	3.30286	8.25537	0.00406317	AC084809.2	2.33078	tori.T6_v_base
1.61833	3.78973	8.93324	0.00280027	AC090505.6	3.07019	tori.T6_v_base
1.12426	3.12094	5.49714	0.0190477	AC090616.2	2.1799	tori.T6_v_base
1.2519	2.8768	7.35816	0.00667591	AC091493.1	2.38154	tori.T6_v_base
0.645146	4.02299	5.30516	0.0212623	AC091729.9	1.5639	tori.T6_v_base
1.64138	3.29958	12.3688	0.000436568	AC091814.2	3.11965	tori.T6_v_base
1.45934	5.15038	7.55915	0.00597062	AC091878.1	2.74982	tori.T6_v_base
1.4081	4.14404	6.8343	0.00894239	AC092155.4	2.65387	tori.T6_v_base
1.50706	3.3642	8.15285	0.00429935	AC092162.1	2.84231	tori.T6_v_base
1.43537	2.92109	9.17343	0.00245554	AC092667.2	2.70452	tori.T6_v_base
1.5076	2.84577	11.7628	0.000604266	AC093159.1	2.84337	tori.T6_v_base
1.49458	3.4251	8.97455	0.00273767	AC093390.1	2.81782	tori.T6_v_base
0.746012	2.35294	5.58204	0.0181456	AC093495.4	1.67715	tori.T6_v_base
1.4441	4.301	7.70365	0.00551092	AC093590.1	2.72093	tori.T6_v_base
0.91048	3.51632	7.42396	0.0064361	AC093627.10	1.87967	tori.T6_v_base
1.0256	2.98987	10.1829	0.00141752	AC093627.9	2.03581	tori.T6_v_base
0.48646	3.39937	6.91671	0.00853938	AC093673.5	1.401	tori.T6_v_base
1.57118	3.93305	7.93767	0.00484163	AC093802.1	2.97148	tori.T6_v_base
1.53611	4.5159	7.72633	0.00544212	AC093843.1	2.90012	tori.T6_v_base
1.38523	3.89196	7.79664	0.00523434	AC096559.1	2.61214	tori.T6_v_base
1.15987	2.68716	6.77712	0.00923337	AC096574.4	2.23437	tori.T6_v_base
1.51558	3.93722	8.58794	0.00338397	AC096670.3	2.85914	tori.T6_v_base
1.17445	3.542	4.31257	0.0378319	AC097468.4	2.25707	tori.T6_v_base
1.41419	4.8045	6.84153	0.00890625	AC097662.2	2.66509	tori.T6_v_base
1.36774	2.81314	13.1108	0.000293597	AC097721.1	2.58066	tori.T6_v_base
1.00573	4.22848	6.03337	0.0140379	AC097724.3	2.00796	tori.T6_v_base
1.43259	2.75862	13.0132	0.000309306	AC098820.4	2.6993	tori.T6_v_base
1.6348	3.2923	7.42496	0.00643254	AC098973.1	3.10544	tori.T6_v_base
1.13407	2.71087	9.93825	0.0016188	AC104024.1	2.19478	tori.T6_v_base
1.65536	3.7146	9.57196	0.00197571	AC104389.28	3.15003	tori.T6_v_base
1.29399	4.02695	6.41184	0.0113362	AC104654.1	2.45205	tori.T6_v_base
1.17319	2.82114	7.0743	0.00781974	AC104777.2	2.2551	tori.T6_v_base
1.48556	4.671	8.87112	0.00289717	AC104820.2	2.80026	tori.T6_v_base
1.74829	2.85622	13.0146	0.000309067	AC105339.1	3.35959	tori.T6_v_base
1.63574	4.56261	7.35604	0.00668377	AC105342.1	3.10746	tori.T6_v_base
1.64881	5.12257	8.50127	0.00354899	AC105760.2	3.13575	tori.T6_v_base
1.14255	3.06466	9.14621	0.00249234	AC106869.2	2.20771	tori.T6_v_base
1.46021	3.21625	8.91211	0.00283286	AC108142.1	2.75149	tori.T6_v_base
1.37522	2.83251	9.95106	0.00160757	AC108676.1	2.59407	tori.T6_v_base
1.02392	3.40865	5.77203	0.0162832	AC109642.1	2.03344	tori.T6_v_base
1.14038	4.22601	5.50382	0.018975	AC109826.1	2.2044	tori.T6_v_base
1.40216	2.9486	8.07373	0.00449117	AC110781.3	2.64298	tori.T6_v_base
1.22433	3.06111	5.80957	0.0159392	AC110926.4	2.33647	tori.T6_v_base
1.31089	3.39617	7.81823	0.00517217	AC112198.1	2.48095	tori.T6_v_base
1.37564	3.76079	9.081	0.00258279	AC112229.1	2.59482	tori.T6_v_base
1.71072	4.20318	7.62111	0.00576888	AC113617.1	3.27324	tori.T6_v_base
0.97732	2.60447	12.442	0.000419782	AC114271.2	1.9688	tori.T6_v_base
1.39047	3.8956	6.45753	0.0110483	AC114776.3	2.62164	tori.T6_v_base
1.54826	3.10089	10.9575	0.000932241	AC124997.1	2.92464	tori.T6_v_base
1.11024	2.55226	8.12581	0.00436396	AC125421.1	2.15882	tori.T6_v_base
1.26272	2.64834	11.0331	0.000894982	AC133785.1	2.39947	tori.T6_v_base
1.26077	3.05885	6.43419	0.0111944	AC137932.4	2.39624	tori.T6_v_base
0.91178	2.99149	4.83854	0.0278304	AC137934.1	1.88136	tori.T6_v_base
1.52422	2.91597	14.2134	0.000163208	AC139099.4	2.87631	tori.T6_v_base
1.46788	4.21629	8.2281	0.00412467	AC139099.5	2.76616	tori.T6_v_base
1.59329	3.13835	13.714	0.000212866	AC139099.7	3.01738	tori.T6_v_base
1.22919	2.83966	7.4842	0.00622426	AC140912.1	2.34436	tori.T6_v_base
0.612476	4.74916	7.29243	0.00692456	AC141586.5	1.52888	tori.T6_v_base
0.838639	3.27178	6.90389	0.00860082	AC142472.6	1.78836	tori.T6_v_base
1.37629	4.36065	6.71826	0.00954304	AC144449.1	2.596	tori.T6_v_base
1.60397	3.95236	8.83019	0.00296288	AC144833.1	3.03978	tori.T6_v_base
1.48208	4.03287	6.70764	0.00960008	AC145110.1	2.79352	tori.T6_v_base
1.08447	2.82673	5.396	0.020183	AC226118.1	2.12059	tori.T6_v_base
0.780162	3.3214	4.64063	0.0312236	AC241585.2	1.71732	tori.T6_v_base
0.551919	2.66664	4.16255	0.0413272	AC245100.1	1.46603	tori.T6_v_base
1.09899	3.87516	4.88612	0.0270735	ACADL	2.14205	tori.T6_v_base
0.833221	4.28414	4.09435	0.0430268	ACAN	1.78166	tori.T6_v_base
0.771012	2.53632	6.49246	0.0108333	ACBD7	1.70647	tori.T6_v_base
1.03059	3.73009	7.53443	0.00605311	ACE2	2.04286	tori.T6_v_base
0.650541	3.58982	6.60747	0.0101552	ACHE	1.56976	tori.T6_v_base
1.22462	4.10302	6.39837	0.0114225	ACKR2	2.33695	tori.T6_v_base
1.02019	3.6914	5.01806	0.0250842	ACOXL	2.02818	tori.T6_v_base
1.16435	5.64789	9.83945	0.00170809	ACP6	2.24132	tori.T6_v_base
0.727963	3.55222	7.86813	0.00503138	ACRC	1.6563	tori.T6_v_base
1.23197	3.43832	8.00388	0.00466773	ACSBG1	2.34888	tori.T6_v_base
0.550595	5.10751	8.29792	0.00396905	ACSF3	1.46469	tori.T6_v_base
1.27921	4.48261	8.38691	0.00377932	ACSL6	2.42707	tori.T6_v_base
1.58617	3.79217	8.85354	0.00292521	ACSM2A	3.00252	tori.T6_v_base
1.57134	4.22054	8.10035	0.00442568	ACSM2B	2.9718	tori.T6_v_base
0.846067	2.53963	6.47068	0.0109669	ACSM5	1.79759	tori.T6_v_base
1.02926	2.53814	8.15258	0.0043	ACTA1	2.04098	tori.T6_v_base
0.945793	3.47577	4.71636	0.0298768	ACTA2-AS1	1.92625	tori.T6_v_base
1.50846	3.28479	8.24307	0.0040908	ACTBL2	2.84507	tori.T6_v_base
1.2862	2.48943	11.5219	0.000687821	ACTBP11	2.43886	tori.T6_v_base
1.44196	3.15687	10.5486	0.00116273	ACTBP13	2.71689	tori.T6_v_base
1.35559	2.90409	9.57389	0.00197364	ACTG1P9	2.55902	tori.T6_v_base
1.63445	5.73661	9.71853	0.00182419	ACTN2	3.1047	tori.T6_v_base
1.26431	4.20966	23.3139	1.37602e-06	ACTR3B	2.40213	tori.T6_v_base
1.46501	3.0923	8.39029	0.0037723	ACTR3BP2	2.76066	tori.T6_v_base
1.0429	3.48941	7.42104	0.00644655	ACVR1C	2.06037	tori.T6_v_base
1.02531	5.46302	20.5497	5.81027e-06	ACVR2B	2.0354	tori.T6_v_base
1.26242	2.3737	11.2262	0.000806527	ACVR2B-AS1	2.39899	tori.T6_v_base
0.968337	3.61704	5.09867	0.0239442	AD000864.6	1.95658	tori.T6_v_base
0.837297	5.53231	8.6776	0.00322145	ADA	1.7867	tori.T6_v_base
0.828691	3.5561	13.2893	0.000266931	ADAL	1.77607	tori.T6_v_base
1.02082	2.58187	7.21826	0.00721658	ADAM1B	2.02907	tori.T6_v_base
1.26187	2.51151	12.7247	0.000360852	ADAM20	2.39807	tori.T6_v_base
1.53062	3.72339	10.329	0.00130958	ADAM20P1	2.88911	tori.T6_v_base
1.40395	2.94684	9.25139	0.00235317	ADAM21	2.64625	tori.T6_v_base
1.18981	4.3812	10.4666	0.00121551	ADAM22	2.28122	tori.T6_v_base
1.04701	2.72679	5.70581	0.0169089	ADAM24P	2.06625	tori.T6_v_base
1.40147	3.29352	10.5992	0.00113135	ADAM29	2.6417	tori.T6_v_base
1.45166	2.62294	13.2151	0.000277696	ADAM30	2.73523	tori.T6_v_base
1.33796	3.66916	10.1833	0.0014172	ADAM32	2.52794	tori.T6_v_base
0.778906	2.55949	5.60918	0.0178667	ADAMTS8	1.71583	tori.T6_v_base
1.40738	4.38182	7.90688	0.0049247	ADAMTS9-AS2	2.65255	tori.T6_v_base
0.902801	4.25039	4.62567	0.0314969	ADAMTSL1	1.86969	tori.T6_v_base
1.34975	4.05508	7.91882	0.00489231	ADARB2	2.54868	tori.T6_v_base
0.920291	4.31633	6.02465	0.0141074	ADAT2	1.8925	tori.T6_v_base
0.610447	3.37773	5.93065	0.0148797	ADCK1	1.52673	tori.T6_v_base
0.650262	5.30037	3.92083	0.0476912	ADCK4	1.56945	tori.T6_v_base
1.10334	4.4481	5.75073	0.0164818	ADCY1	2.14852	tori.T6_v_base
1.29274	2.99266	10.8005	0.00101474	ADCY10P1	2.44992	tori.T6_v_base
1.54382	5.35401	8.32469	0.00391098	ADCY2	2.91565	tori.T6_v_base
1.04873	3.75002	3.89893	0.0483168	ADCYAP1	2.0687	tori.T6_v_base
1.55303	3.53076	9.2735	0.00232494	ADCYAP1R1	2.93433	tori.T6_v_base
1.02607	4.83548	5.50912	0.0189176	ADD2	2.03646	tori.T6_v_base
1.31891	4.26249	6.34411	0.0117772	ADD3-AS1	2.49477	tori.T6_v_base
0.945445	2.53497	8.1741	0.00424927	ADGB	1.92578	tori.T6_v_base
1.41638	2.7818	12.5169	0.000403292	ADH5P4	2.66915	tori.T6_v_base
1.27535	3.02203	7.36476	0.00665144	ADH6	2.42058	tori.T6_v_base
1.80603	3.30642	11.002	0.00091013	ADIPOQ	3.49679	tori.T6_v_base
1.57264	3.09377	10.836	0.000995447	ADIPOQ-AS1	2.97448	tori.T6_v_base
0.68329	3.48318	6.96549	0.00830967	ADM2	1.6058	tori.T6_v_base
0.413846	4.93763	4.62199	0.0315647	ADO	1.33223	tori.T6_v_base
0.822168	4.24668	5.55752	0.0184015	ADORA2A	1.76806	tori.T6_v_base
0.5353	4.84453	9.81607	0.00172993	ADPRH	1.44924	tori.T6_v_base
0.853709	4.67351	4.69691	0.0302169	ADPRHL1	1.80714	tori.T6_v_base
1.43593	3.97434	7.43048	0.00641283	ADRA1A	2.70557	tori.T6_v_base
1.63282	2.86655	13.6892	0.000215695	AE000660.4	3.1012	tori.T6_v_base
1.31392	4.22988	8.05873	0.00452848	AE000661.37	2.48616	tori.T6_v_base
0.616894	5.38527	8.58297	0.00339322	AEN	1.53357	tori.T6_v_base
1.59636	4.29411	8.95958	0.00276018	AF064858.6	3.02379	tori.T6_v_base
1.37895	4.03524	7.94024	0.00483475	AF064858.8	2.60079	tori.T6_v_base
1.2908	3.76487	6.65346	0.00989633	AF121897.4	2.44663	tori.T6_v_base
1.20822	3.54529	6.35168	0.011727	AF127936.3	2.31052	tori.T6_v_base
0.588472	2.73098	5.2578	0.0218486	AF127936.9	1.50365	tori.T6_v_base
1.19362	3.30146	9.26192	0.00233967	AF131215.2	2.28727	tori.T6_v_base
1.13367	3.37046	4.19906	0.0404464	AF131215.3	2.19417	tori.T6_v_base
1.02921	3.16939	4.0358	0.0445446	AF131216.1	2.04091	tori.T6_v_base
1.28613	3.31693	5.43698	0.0197148	AF131216.6	2.43874	tori.T6_v_base
1.41809	3.6021	7.97674	0.00473822	AF131217.1	2.67231	tori.T6_v_base
1.33364	4.58445	6.86637	0.00878331	AF146191.4	2.52038	tori.T6_v_base
1.28052	4.36568	8.15243	0.00430034	AFF2	2.42927	tori.T6_v_base
0.579248	4.42507	4.2006	0.0404096	AFG3L1P	1.49407	tori.T6_v_base
0.702417	2.68806	4.55843	0.0327571	AGAP5	1.62723	tori.T6_v_base
0.825812	2.83261	6.76317	0.00930581	AGBL2	1.77253	tori.T6_v_base
1.23325	3.15513	15.6275	7.71246e-05	AGBL3	2.35096	tori.T6_v_base
1.6127	4.49257	10.1989	0.00140524	AGBL4	3.05824	tori.T6_v_base
1.29056	2.46203	10.4006	0.00125973	AGGF1P1	2.44624	tori.T6_v_base
1.25172	4.15173	6.20129	0.0127657	AGGF1P2	2.38126	tori.T6_v_base
0.469831	5.09607	10.7417	0.00104751	AGK	1.38495	tori.T6_v_base
1.34691	2.94771	8.18928	0.00421386	AGTR1	2.54366	tori.T6_v_base
1.85225	2.54172	27.2543	1.78378e-07	AGXT	3.61063	tori.T6_v_base
1.94299	4.72229	43.1046	5.18901e-11	AHRR	3.84502	tori.T6_v_base
1.17539	2.85582	7.35343	0.00669351	AIFM1P1	2.25854	tori.T6_v_base
1.5614	3.54932	6.53019	0.0106058	AIRN	2.9514	tori.T6_v_base
1.516	2.48016	15.5303	8.1194e-05	AJ003147.11	2.85997	tori.T6_v_base
1.51075	4.91242	7.03931	0.00797399	AJ006998.2	2.84958	tori.T6_v_base
1.82042	2.93056	17.1334	3.48436e-05	AJ011931.1	3.53185	tori.T6_v_base
1.32217	4.87155	8.63538	0.00329696	AJAP1	2.50042	tori.T6_v_base
0.528117	4.29999	8.66437	0.00324491	AJUBA	1.44205	tori.T6_v_base
1.23504	3.2769	19.4901	1.01121e-05	AKAP3	2.35389	tori.T6_v_base
0.939462	5.19038	5.08244	0.0241693	AKAP6	1.91781	tori.T6_v_base
0.771045	2.71133	5.14583	0.0233022	AKR7L	1.70651	tori.T6_v_base
0.400351	5.75996	4.13593	0.0419819	AKT3	1.31983	tori.T6_v_base
1.18401	3.06135	5.42771	0.0198196	AL022344.7	2.27207	tori.T6_v_base
0.936587	2.61488	9.86539	0.00168417	AL023806.1	1.914	tori.T6_v_base
1.29165	2.47037	12.4892	0.000409315	AL121656.5	2.44808	tori.T6_v_base
1.09605	2.69358	9.16038	0.00247311	AL133243.4	2.13769	tori.T6_v_base
1.46195	4.17378	7.58859	0.00587389	AL133493.2	2.7548	tori.T6_v_base
0.635075	3.11268	6.78553	0.00918998	AL136419.6	1.55302	tori.T6_v_base
1.54905	4.34595	8.92202	0.00281752	AL163953.3	2.92625	tori.T6_v_base
1.51321	3.5825	9.5026	0.00205181	AL356289.1	2.85445	tori.T6_v_base
1.43297	2.89449	9.25611	0.00234711	AL365331.2	2.70001	tori.T6_v_base
1.42917	4.35537	9.72041	0.00182233	AL591893.1	2.69291	tori.T6_v_base
1.15331	3.2675	4.80295	0.0284111	AL592528.1	2.22424	tori.T6_v_base
1.91317	3.64727	11.3427	0.000757448	AL845472.1	3.76637	tori.T6_v_base
1.26098	4.09765	7.7696	0.00531328	ALDH1L1	2.39658	tori.T6_v_base
0.646919	4.74395	5.2143	0.0224018	ALDH1L2	1.56582	tori.T6_v_base
1.47858	2.8275	10.9117	0.000955569	ALDH7A1P1	2.78674	tori.T6_v_base
0.499873	4.66632	5.60623	0.0178968	ALG1	1.41409	tori.T6_v_base
0.760847	4.64933	9.95386	0.00160513	ALG10B	1.69449	tori.T6_v_base
1.06743	4.39396	9.96597	0.0015946	ALG14	2.0957	tori.T6_v_base
0.981055	2.61683	7.55	0.00600102	ALG1L13P	1.97391	tori.T6_v_base
1.68835	4.01309	9.97319	0.00158836	ALG1L9P	3.22287	tori.T6_v_base
0.434986	5.09345	5.17705	0.0228871	ALG2	1.3519	tori.T6_v_base
0.743761	5.67075	15.7102	7.38245e-05	ALG5	1.67454	tori.T6_v_base
0.506653	4.49728	7.67753	0.00559127	ALG8	1.42075	tori.T6_v_base
1.06956	3.00593	5.93168	0.0148711	ALK	2.09879	tori.T6_v_base
0.462326	3.8255	5.87479	0.0153592	ALKBH1	1.37776	tori.T6_v_base
0.462079	3.7137	8.36422	0.0038268	ALKBH2	1.37753	tori.T6_v_base
0.967572	2.78786	9.35078	0.0022289	ALMS1-IT1	1.95555	tori.T6_v_base
1.36476	2.6623	10.5271	0.00117635	ALMS1P	2.57534	tori.T6_v_base
1.00364	4.0307	5.92476	0.0149296	ALOX12-AS1	2.00505	tori.T6_v_base
1.05183	3.39584	8.30566	0.00395217	ALOX12P2	2.07316	tori.T6_v_base
1.86333	2.9599	24.8816	6.09607e-07	ALOXE3	3.63846	tori.T6_v_base
0.975636	4.40055	5.04859	0.024646	ALPK2	1.96651	tori.T6_v_base
0.659938	6.20508	13.7655	0.000207108	ALS2	1.58001	tori.T6_v_base
1.45883	3.60419	10.1872	0.00141418	ALX4	2.74885	tori.T6_v_base
0.64738	4.55839	8.02349	0.00461745	AMER1	1.56632	tori.T6_v_base
1.49723	3.67823	11.9106	0.000558149	AMER3	2.82301	tori.T6_v_base
1.92629	3.40466	12.8472	0.000337988	AMHR2	3.80076	tori.T6_v_base
1.28169	3.79322	14.4101	0.000147012	AMIGO1	2.43124	tori.T6_v_base
0.889953	3.40812	4.09698	0.0429598	AMPH	1.85312	tori.T6_v_base
0.818241	3.4819	3.959	0.0466215	AMT	1.76326	tori.T6_v_base
0.872107	4.41457	4.47071	0.0344807	AMZ1	1.83033	tori.T6_v_base
0.778167	4.67963	5.83491	0.0157112	ANGPT2	1.71495	tori.T6_v_base
1.07148	2.4988	6.47353	0.0109493	ANGPTL7	2.10159	tori.T6_v_base
1.04813	6.81864	4.95809	0.0259689	ANK2	2.06785	tori.T6_v_base
0.411524	4.33785	4.40781	0.0357747	ANKEF1	1.33009	tori.T6_v_base
0.965075	3.77405	5.80654	0.0159667	ANKFN1	1.95217	tori.T6_v_base
0.770779	2.66195	5.73738	0.0166076	ANKLE1	1.70619	tori.T6_v_base
0.48829	4.51357	4.17917	0.0409238	ANKMY1	1.40278	tori.T6_v_base
1.61703	3.57443	17.2211	3.32723e-05	ANKRD1	3.06742	tori.T6_v_base
1.21473	3.02364	12.0077	0.000529826	ANKRD18B	2.32097	tori.T6_v_base
1.28566	3.2243	6.62209	0.0100722	ANKRD20A10P	2.43793	tori.T6_v_base
1.34205	4.08467	7.14733	0.00750758	ANKRD20A3	2.53512	tori.T6_v_base
1.42016	3.59008	10.1581	0.00143672	ANKRD20A7P	2.67615	tori.T6_v_base
1.30162	3.35173	7.30317	0.00688331	ANKRD20A8P	2.46505	tori.T6_v_base
1.57519	3.29639	9.41535	0.00215177	ANKRD26P1	2.97976	tori.T6_v_base
1.23825	2.75219	6.08226	0.0136546	ANKRD30A	2.35913	tori.T6_v_base
0.831272	3.21499	5.09331	0.0240183	ANKRD31	1.77925	tori.T6_v_base
1.56127	3.07826	11.7973	0.000593155	ANKRD33	2.95113	tori.T6_v_base
0.801116	5.49766	10.6999	0.00107141	ANKRD33B	1.74245	tori.T6_v_base
0.995778	3.0203	9.23223	0.00237792	ANKRD34A	1.99416	tori.T6_v_base
0.904559	2.58289	4.93575	0.0263066	ANKRD34B	1.87197	tori.T6_v_base
1.52341	5.19326	6.70253	0.00962764	ANKRD34C-AS1	2.87469	tori.T6_v_base
0.669034	3.04339	6.27525	0.0122436	ANKRD35	1.59001	tori.T6_v_base
0.653558	3.87219	11.7566	0.000606283	ANKRD39	1.57304	tori.T6_v_base
1.41996	3.0426	9.13698	0.00250494	ANKRD45	2.67578	tori.T6_v_base
0.534516	4.28236	17.0261	3.6869e-05	ANKRD46	1.44846	tori.T6_v_base
0.400713	5.71164	9.27459	0.00232354	ANKRD52	1.32016	tori.T6_v_base
1.49172	3.08607	10.0797	0.00149911	ANKRD60	2.81223	tori.T6_v_base
1.29704	3.52162	9.69507	0.00184763	ANKRD66	2.45725	tori.T6_v_base
0.835872	3.71844	3.90492	0.048145	ANKS1B	1.78494	tori.T6_v_base
1.10592	4.48414	5.34254	0.0208112	ANKS4B	2.15236	tori.T6_v_base
1.16334	3.36475	7.66102	0.00564267	ANKUB1	2.23976	tori.T6_v_base
1.23514	2.95162	13.6477	0.000220514	ANO3	2.35404	tori.T6_v_base
1.65422	5.00315	11.7938	0.000594274	ANO5	3.14753	tori.T6_v_base
1.36978	3.32735	11.3838	0.000740877	ANO7	2.58431	tori.T6_v_base
1.22244	3.21979	5.8855	0.0152661	ANP32AP1	2.3334	tori.T6_v_base
1.20386	3.41524	6.64108	0.00996533	ANP32BP1	2.30355	tori.T6_v_base
1.32007	2.72666	10.6618	0.00109368	ANP32BP3	2.49678	tori.T6_v_base
1.33938	3.3352	6.70549	0.00961163	ANP32C	2.53043	tori.T6_v_base
1.33008	3.25385	8.39935	0.00375355	ANP32D	2.51417	tori.T6_v_base
0.602358	6.7043	4.41767	0.0355686	ANTXR2	1.5182	tori.T6_v_base
1.38325	3.45292	9.3301	0.0022542	ANXA13	2.60855	tori.T6_v_base
1.22737	2.56343	19.3977	1.06134e-05	AOC2	2.34139	tori.T6_v_base
1.48396	3.03054	9.61668	0.00192818	AP000230.1	2.79715	tori.T6_v_base
1.42628	2.98378	12.0306	0.000523333	AP000253.1	2.68753	tori.T6_v_base
0.544623	5.40649	8.66573	0.0032425	AP000275.65	1.45864	tori.T6_v_base
1.50933	3.83599	8.92885	0.00280702	AP000289.6	2.84679	tori.T6_v_base
1.56563	3.96149	9.55226	0.00199704	AP000350.5	2.96007	tori.T6_v_base
1.05616	2.65659	9.10438	0.00254999	AP000437.3	2.07939	tori.T6_v_base
1.41597	2.67663	13.1174	0.00029257	AP000442.4	2.66839	tori.T6_v_base
1.49318	3.25632	10.0187	0.00154962	AP000476.1	2.81509	tori.T6_v_base
1.29578	3.0087	7.69192	0.00554686	AP000479.1	2.4551	tori.T6_v_base
1.40181	2.74392	10.1706	0.00142694	AP000641.1	2.64232	tori.T6_v_base
1.09526	3.07734	6.8974	0.00863211	AP000662.4	2.13651	tori.T6_v_base
1.38094	2.62168	11.4885	0.000700277	AP000688.29	2.60439	tori.T6_v_base
1.15822	3.68303	7.76668	0.00532187	AP000704.5	2.23182	tori.T6_v_base
1.4246	3.04772	10.4134	0.00125103	AP000708.1	2.6844	tori.T6_v_base
1.44036	2.68829	14.5086	0.000139518	AP000711.1	2.71389	tori.T6_v_base
0.846685	3.2391	6.7565	0.00934067	AP000866.1	1.79836	tori.T6_v_base
1.31282	4.09794	6.88159	0.00870879	AP000892.6	2.48426	tori.T6_v_base
1.78643	4.70505	9.22396	0.00238868	AP000997.2	3.44959	tori.T6_v_base
1.6844	3.05082	10.6033	0.00112884	AP000997.3	3.21406	tori.T6_v_base
1.51647	3.18735	10.9689	0.000926533	AP001187.9	2.8609	tori.T6_v_base
1.54148	2.88992	11.9047	0.000559932	AP001626.2	2.91093	tori.T6_v_base
1.35587	3.13093	8.25191	0.0040709	AP001627.1	2.55951	tori.T6_v_base
1.33357	2.77179	11.2595	0.000792148	AP001628.7	2.52026	tori.T6_v_base
1.50766	3.43968	10.4993	0.00119417	AP003025.2	2.84348	tori.T6_v_base
1.30124	2.47596	11.1311	0.000848925	AP003774.4	2.46441	tori.T6_v_base
1.71146	3.86784	13.6191	0.000223891	AP003900.6	3.27491	tori.T6_v_base
1.85625	3.07414	13.2451	0.000273298	AP004782.1	3.62066	tori.T6_v_base
1.49214	5.60426	8.04733	0.00455708	AP006222.2	2.81306	tori.T6_v_base
1.27798	4.71496	8.11563	0.00438853	AP3B2	2.42499	tori.T6_v_base
0.527841	5.03583	14.1498	0.000168813	AP3S2	1.44177	tori.T6_v_base
0.345016	4.55644	4.73633	0.029532	AP4B1	1.27016	tori.T6_v_base
0.713861	4.1456	8.15038	0.00430521	AP4S1	1.64019	tori.T6_v_base
0.659054	4.01241	13.3395	0.000259877	AP5S1	1.57905	tori.T6_v_base
1.19607	4.57681	8.36321	0.00382894	APBA1	2.29115	tori.T6_v_base
0.946723	3.31597	4.31745	0.0377233	APCDD1L	1.92749	tori.T6_v_base
1.50439	4.07485	9.92989	0.00162616	APCDD1L-AS1	2.83705	tori.T6_v_base
0.41831	4.02872	5.45601	0.0195011	APH1B	1.33636	tori.T6_v_base
0.639801	4.25228	13.325	0.000261888	APIP	1.55811	tori.T6_v_base
0.818488	4.10479	23.3758	1.33244e-06	APLF	1.76356	tori.T6_v_base
0.472854	5.97175	8.95571	0.00276603	APOA1BP	1.38785	tori.T6_v_base
1.57412	4.44651	8.32815	0.00390354	APOB	2.97753	tori.T6_v_base
0.883627	4.30999	16.9158	3.90746e-05	APOBEC3F	1.84501	tori.T6_v_base
1.20806	2.79046	7.63399	0.00572783	APOF	2.31026	tori.T6_v_base
0.761097	4.44775	6.25474	0.0123861	APOL4	1.69478	tori.T6_v_base
0.696348	5.58173	19.7725	8.72275e-06	APTX	1.6204	tori.T6_v_base
1.57131	3.12593	12.9261	0.000324032	AQP2	2.97173	tori.T6_v_base
1.67687	4.85722	8.4732	0.00360417	AQP4-AS1	3.19735	tori.T6_v_base
1.48222	3.24365	8.08814	0.00445558	AQP6	2.79378	tori.T6_v_base
1.285	3.31848	9.62587	0.00191855	AQP7	2.43681	tori.T6_v_base
0.957845	4.15897	4.95171	0.0260648	AR	1.94241	tori.T6_v_base
1.39556	3.4477	5.65735	0.0173823	ARGFX	2.63091	tori.T6_v_base
1.3038	3.18621	9.98514	0.00157808	ARHGAP19-SLIT1	2.46878	tori.T6_v_base
1.09217	4.1286	12.8751	0.000332977	ARHGAP20	2.13195	tori.T6_v_base
0.770637	4.42887	3.97943	0.0460593	ARHGAP28	1.70602	tori.T6_v_base
1.83248	3.21036	10.5805	0.00114289	ARHGAP42P4	3.56148	tori.T6_v_base
1.58059	3.26187	9.3291	0.00225544	ARHGAP42P5	2.99093	tori.T6_v_base
0.728385	4.3664	6.61534	0.0101104	ARHGAP44	1.65678	tori.T6_v_base
0.935088	3.34128	14.2591	0.000159286	ARHGAP5-AS1	1.91201	tori.T6_v_base
0.674824	3.37503	4.51106	0.0336763	ARHGEF15	1.5964	tori.T6_v_base
0.40671	3.52739	4.06156	0.04387	ARHGEF26	1.32566	tori.T6_v_base
1.30351	3.75446	10.1825	0.0014178	ARHGEF26-AS1	2.46829	tori.T6_v_base
0.859879	5.20665	6.98293	0.00822907	ARHGEF28	1.81489	tori.T6_v_base
1.41596	3.77794	9.53702	0.00201369	ARHGEF33	2.66838	tori.T6_v_base
1.14954	3.83789	8.61841	0.00332782	ARHGEF39	2.21843	tori.T6_v_base
1.00882	4.60212	12.3545	0.00043993	ARL10	2.01227	tori.T6_v_base
0.992398	4.46798	7.11474	0.00764526	ARL17B	1.98949	tori.T6_v_base
0.514505	2.97198	5.98752	0.0144075	ARL6	1.4285	tori.T6_v_base
1.14513	5.95119	12.8007	0.000346491	ARL6IP6	2.21165	tori.T6_v_base
0.758533	3.27891	4.46053	0.0346868	ARMC3	1.69177	tori.T6_v_base
1.05431	6.22094	12.8546	0.000336649	ARMC9	2.07673	tori.T6_v_base
0.694996	4.20049	4.93601	0.0263027	ARMCX4	1.61888	tori.T6_v_base
0.683926	4.60442	10.4046	0.00125704	ARMCX5	1.60651	tori.T6_v_base
0.654656	4.05366	5.49271	0.019096	ARNT2	1.57424	tori.T6_v_base
1.44892	3.29028	10.744	0.0010462	ARPP21	2.73003	tori.T6_v_base
1.03241	4.44158	4.90359	0.0268009	ARRDC3-AS1	2.04544	tori.T6_v_base
0.683348	3.77662	4.23382	0.0396261	ARSG	1.60586	tori.T6_v_base
0.708524	3.27467	4.05422	0.044061	ARSI	1.63413	tori.T6_v_base
1.32808	3.72634	8.60783	0.00334721	ART4	2.51068	tori.T6_v_base
0.948541	3.17906	10.8062	0.00101162	ASAH2	1.92992	tori.T6_v_base
0.696919	3.5935	8.49121	0.00356867	ASAH2B	1.62104	tori.T6_v_base
0.713355	4.95931	15.203	9.65483e-05	ASB1	1.63961	tori.T6_v_base
1.72522	3.73943	8.54027	0.00347374	ASB15	3.30631	tori.T6_v_base
1.10641	3.57794	17.0147	3.70917e-05	ASB2	2.1531	tori.T6_v_base
1.45837	2.68239	16.9384	3.86135e-05	ASB4	2.74797	tori.T6_v_base
0.733795	2.80568	4.17201	0.041097	ASGR1	1.66301	tori.T6_v_base
0.697951	3.72529	6.96719	0.0083018	ASH1L-AS1	1.6222	tori.T6_v_base
1.06136	2.72219	10.9336	0.000944356	ASIC1	2.0869	tori.T6_v_base
1.11276	3.30699	7.1755	0.00739057	ASPA	2.16259	tori.T6_v_base
0.812846	2.94379	5.95149	0.0147048	ASPHD1	1.75667	tori.T6_v_base
0.362866	3.44204	4.23807	0.0395271	ASTE1	1.28598	tori.T6_v_base
1.44352	4.15254	8.87166	0.00289632	ASTN1	2.71984	tori.T6_v_base
1.00085	4.3779	5.48824	0.0191448	ASTN2	2.00119	tori.T6_v_base
1.43793	4.11227	11.9985	0.000532445	ASXL3	2.70933	tori.T6_v_base
0.519383	3.45807	8.15974	0.00428305	ATAT1	1.43334	tori.T6_v_base
1.10023	3.08307	4.8761	0.027231	ATCAY	2.14389	tori.T6_v_base
0.430217	5.32036	7.99359	0.00469431	ATE1	1.34744	tori.T6_v_base
1.36826	2.91728	13.2803	0.000268206	ATF4P4	2.58159	tori.T6_v_base
0.726866	3.26719	9.42175	0.00214426	ATG10	1.65504	tori.T6_v_base
0.364871	5.87003	10.3123	0.00132147	ATG2B	1.28777	tori.T6_v_base
0.741046	3.71419	6.03892	0.0139938	ATG9B	1.67139	tori.T6_v_base
0.949502	5.01449	9.61184	0.00193326	ATL1	1.93121	tori.T6_v_base
0.6805	4.69213	8.93555	0.00279673	ATOX1	1.60269	tori.T6_v_base
0.653409	5.2641	5.29479	0.0213893	ATP10A	1.57288	tori.T6_v_base
0.9099	2.48896	6.48204	0.010897	ATP12A	1.87892	tori.T6_v_base
1.74577	3.55738	8.88137	0.00288096	ATP1A4	3.35373	tori.T6_v_base
0.924566	3.92136	7.19773	0.00729957	ATP1B2	1.89811	tori.T6_v_base
1.25766	3.11936	6.21722	0.0126513	ATP1B4	2.39107	tori.T6_v_base
1.75272	3.71852	9.78076	0.00176347	ATP2B2	3.36993	tori.T6_v_base
1.47919	3.30935	10.0349	0.00153602	ATP2B3	2.78792	tori.T6_v_base
0.322404	4.77116	4.48396	0.0342144	ATP5SL	1.25041	tori.T6_v_base
1.22518	3.98409	6.17878	0.0129291	ATP6AP1L	2.33785	tori.T6_v_base
0.680525	6.0311	16.5422	4.75792e-05	ATP6V0A2	1.60272	tori.T6_v_base
0.443942	4.00503	4.34944	0.0370212	ATP6V0E2	1.36032	tori.T6_v_base
0.994053	2.71392	10.4625	0.00121824	ATP6V0E2-AS1	1.99177	tori.T6_v_base
0.858889	3.24979	16.0509	6.16614e-05	ATP6V1E2	1.81364	tori.T6_v_base
0.946361	5.1485	5.74933	0.016495	ATP7B	1.92701	tori.T6_v_base
1.25392	5.53983	5.76331	0.0163642	ATP8A2	2.38488	tori.T6_v_base
0.91351	3.16853	9.51969	0.00203279	ATP8B3	1.88362	tori.T6_v_base
1.99382	4.02135	9.29257	0.00230086	ATP8B5P	3.9829	tori.T6_v_base
1.67086	3.69168	10.8655	0.000979703	ATRNL1	3.18405	tori.T6_v_base
0.424114	4.51367	4.06278	0.0438384	ATXN7L1	1.34175	tori.T6_v_base
0.549473	3.62329	5.58841	0.0180797	ATXN7L2	1.46355	tori.T6_v_base
1.31297	3.70664	7.65031	0.00567626	ATXN8OS	2.48453	tori.T6_v_base
0.842098	3.37777	8.75467	0.0030881	AUNIP	1.79266	tori.T6_v_base
0.834772	3.16786	15.9825	6.39295e-05	AVIL	1.78357	tori.T6_v_base
1.85593	4.31982	11.3879	0.000739235	AVPR1B	3.61985	tori.T6_v_base
1.21982	3.4709	10.8221	0.00100295	AXDND1	2.32917	tori.T6_v_base
1.11256	4.68615	7.3883	0.00656494	AZIN2	2.16229	tori.T6_v_base
1.756	2.78726	18.1484	2.04343e-05	B3GALNT2P1	3.3776	tori.T6_v_base
1.43407	3.45007	8.75625	0.00308543	B3GALT1	2.70207	tori.T6_v_base
1.31512	4.59546	7.45913	0.00631154	B3GAT1	2.48823	tori.T6_v_base
1.08873	3.13541	5.88669	0.0152558	B3GNT4	2.12687	tori.T6_v_base
0.54193	3.90391	4.98203	0.0256119	B3GNTL1	1.45592	tori.T6_v_base
1.30295	3.77127	15.7642	7.17462e-05	B4GALNT1	2.46733	tori.T6_v_base
1.77728	4.0645	10.5378	0.00116957	B4GALNT2	3.42778	tori.T6_v_base
0.689513	3.40151	11.5549	0.000675696	B4GALT6	1.61274	tori.T6_v_base
1.05069	4.09829	10.1993	0.00140496	B9D1	2.07152	tori.T6_v_base
0.939343	4.12298	6.1728	0.0129729	BAALC	1.91765	tori.T6_v_base
1.3641	5.31997	9.38465	0.00218809	BAALC-AS1	2.57416	tori.T6_v_base
0.901685	4.21775	8.66303	0.00324731	BACE1-AS	1.86825	tori.T6_v_base
1.15532	5.3035	40.7117	1.76432e-10	BACH2	2.22734	tori.T6_v_base
1.09522	3.50797	7.50845	0.00614101	BAGE2	2.13645	tori.T6_v_base
0.981873	3.34317	6.60064	0.0101942	BAI3	1.97503	tori.T6_v_base
2.30418	5.45993	24.7268	6.60599e-07	BATF2	4.93888	tori.T6_v_base
1.08976	4.05201	18.8067	1.44655e-05	BATF3	2.12838	tori.T6_v_base
0.792524	4.60743	7.31542	0.00683655	BBIP1	1.7321	tori.T6_v_base
0.779122	3.25336	14.0365	0.000179299	BBS12	1.71609	tori.T6_v_base
0.495672	5.31662	4.18697	0.0407359	BBS2	1.40998	tori.T6_v_base
1.54001	3.40711	7.87691	0.00500701	BCAN	2.90796	tori.T6_v_base
1.09087	4.01027	21.5856	3.38383e-06	BCDIN3D	2.13002	tori.T6_v_base
1.21471	3.81803	8.2295	0.00412148	BCDIN3D-AS1	2.32094	tori.T6_v_base
0.995513	5.97977	7.38605	0.00657316	BCL11A	1.99379	tori.T6_v_base
0.498962	6.01013	4.83796	0.0278398	BCL2	1.4132	tori.T6_v_base
1.0443	3.75909	9.30653	0.00228339	BCL2L12	2.06236	tori.T6_v_base
0.797039	3.11985	6.63969	0.00997313	BCL2L14	1.73753	tori.T6_v_base
0.383689	4.55044	6.97787	0.00825239	BCL2L2	1.30467	tori.T6_v_base
0.399169	4.31325	5.32959	0.0209663	BCL7A	1.31875	tori.T6_v_base
1.23731	3.82749	5.59942	0.0179664	BCLAF1P1	2.35758	tori.T6_v_base
0.93069	3.6069	5.75381	0.0164529	BCO2	1.90619	tori.T6_v_base
1.95016	3.95338	12.9314	0.000323119	BCRP2	3.86417	tori.T6_v_base
0.703001	4.88792	9.76092	0.00178261	BDH1	1.62789	tori.T6_v_base
1.05742	2.81056	8.77239	0.00305824	BDKRB1	2.08121	tori.T6_v_base
1.26935	3.62534	12.6671	0.000372138	BDNF	2.41053	tori.T6_v_base
1.42559	4.58708	8.16717	0.00426554	BDNF-AS	2.68625	tori.T6_v_base
0.91675	4.02587	7.24655	0.00710375	BEAN1	1.88786	tori.T6_v_base
1.50702	3.26376	13.7547	0.000208297	BEGAIN	2.84222	tori.T6_v_base
0.809198	4.30259	12.9957	0.000312212	BEND3	1.75224	tori.T6_v_base
0.872774	4.36431	6.40003	0.0114119	BEND4	1.83118	tori.T6_v_base
1.21675	3.58649	8.62844	0.00330954	BEND6	2.32423	tori.T6_v_base
0.940286	4.53964	5.94704	0.014742	BEND7	1.91891	tori.T6_v_base
0.786107	4.92074	5.21737	0.0223624	BEST1	1.72441	tori.T6_v_base
1.29773	3.48451	8.2816	0.00400489	BEST3	2.45842	tori.T6_v_base
0.649385	3.17617	8.46222	0.003626	BFSP1	1.5685	tori.T6_v_base
0.896725	3.25017	9.49575	0.00205948	BHLHB9	1.86184	tori.T6_v_base
1.48864	2.86251	11.9486	0.000546883	BHLHB9P1	2.80625	tori.T6_v_base
0.663681	2.8731	4.63222	0.031377	BHLHE22	1.58412	tori.T6_v_base
0.792158	3.49605	5.02799	0.0249408	BHLHE40-AS1	1.73166	tori.T6_v_base
1.62783	3.14479	10.6752	0.00108581	BIRC8	3.09048	tori.T6_v_base
1.05401	4.10346	9.69506	0.00184764	BLACAT1	2.0763	tori.T6_v_base
1.42005	2.53387	12.4984	0.0004073	BLACE	2.67595	tori.T6_v_base
0.349148	5.25322	9.4982	0.00205674	BLCAP	1.27381	tori.T6_v_base
0.806658	4.97985	6.82979	0.00896498	BLNK	1.74915	tori.T6_v_base
0.418178	3.91929	7.50439	0.00615487	BLOC1S3	1.33624	tori.T6_v_base
1.34321	3.99122	6.11695	0.0133891	BMP10	2.53716	tori.T6_v_base
0.598147	3.72274	6.74537	0.00939911	BMP8B	1.51377	tori.T6_v_base
1.077	3.46885	9.68829	0.00185446	BMPER	2.10964	tori.T6_v_base
1.14841	2.84607	11.4566	0.000712393	BMPR1APS1	2.2167	tori.T6_v_base
0.53925	3.08133	4.97223	0.0257574	BMPR1B	1.45322	tori.T6_v_base
0.972267	4.19939	5.55306	0.0184484	BMS1P1	1.96192	tori.T6_v_base
0.988499	3.39704	5.8903	0.0152245	BNC1	1.98412	tori.T6_v_base
1.33761	2.68668	14.592	0.000133478	BNIP3P1	2.52733	tori.T6_v_base
0.710432	4.0389	4.69388	0.0302702	BOC	1.63629	tori.T6_v_base
1.29175	3.65977	8.27993	0.00400858	BOLA3-AS1	2.44825	tori.T6_v_base
1.6195	3.854	16.0879	6.04703e-05	bP-21264C1.2	3.07269	tori.T6_v_base
1.44355	3.06032	11.4355	0.000720551	bP-21264C1.3	2.7199	tori.T6_v_base
1.26308	3.11335	8.86121	0.00291295	bP-2189O9.2	2.40007	tori.T6_v_base
1.59576	3.1005	10.8121	0.00100838	BPESC1	3.02254	tori.T6_v_base
0.580944	4.01311	8.01872	0.00462962	BPHL	1.49583	tori.T6_v_base
1.05446	2.77684	6.68488	0.00972339	BRCC3P1	2.07695	tori.T6_v_base
1.14678	2.85616	11.1389	0.00084537	BRINP3	2.21419	tori.T6_v_base
1.08038	4.98695	8.28872	0.0039892	BRIP1	2.1146	tori.T6_v_base
0.697266	4.31398	7.85011	0.00508177	BSCL2	1.62143	tori.T6_v_base
1.50887	4.436	12.1498	0.000490931	BSN	2.84587	tori.T6_v_base
1.33469	2.80402	13.5249	0.000235417	BSN-AS2	2.52222	tori.T6_v_base
1.56071	4.67866	7.67874	0.00558751	BSND	2.94999	tori.T6_v_base
1.41844	3.36548	7.54585	0.00601485	BTBD18	2.67297	tori.T6_v_base
1.39352	2.66288	11.0407	0.000891328	BTBD7P1	2.62719	tori.T6_v_base
0.68479	4.28144	8.09458	0.00443979	BTBD8	1.60747	tori.T6_v_base
1.20938	3.26822	17.959	2.2571e-05	BTLA	2.31238	tori.T6_v_base
0.65135	5.17061	22.3183	2.31e-06	BTRC	1.57064	tori.T6_v_base
0.908513	3.91948	9.30423	0.00228625	BVES	1.87711	tori.T6_v_base
1.85653	4.36185	8.77154	0.00305968	BVES-AS1	3.62134	tori.T6_v_base
1.49232	3.4279	8.78607	0.0030354	BX255923.3	2.81341	tori.T6_v_base
1.61781	3.11681	9.76956	0.00177425	C10orf105	3.06908	tori.T6_v_base
0.922101	4.68401	44.8577	2.11887e-11	C10orf2	1.89487	tori.T6_v_base
1.41284	3.9901	11.0929	0.000866574	C10orf25	2.6626	tori.T6_v_base
0.64981	2.59751	5.7249	0.016726	C10orf35	1.56896	tori.T6_v_base
1.7496	3.76178	9.65133	0.00189215	C10orf53	3.36264	tori.T6_v_base
0.731375	3.11544	4.6146	0.0317009	C10orf55	1.66022	tori.T6_v_base
1.50614	3.37192	12.6717	0.000371233	C10orf67	2.84048	tori.T6_v_base
1.59287	4.09512	7.78926	0.00525579	C10orf71	3.01649	tori.T6_v_base
2.00312	3.60936	10.7235	0.00105784	C11orf39	4.00866	tori.T6_v_base
1.71005	2.92143	14.8387	0.000117108	C11orf44	3.27172	tori.T6_v_base
0.939969	3.23799	7.18827	0.00733817	C11orf45	1.91849	tori.T6_v_base
0.49809	4.42622	8.08553	0.004462	C11orf49	1.41234	tori.T6_v_base
0.5959	4.20207	6.08057	0.0136677	C11orf63	1.51142	tori.T6_v_base
0.64487	4.10735	4.48761	0.0341414	C11orf71	1.5636	tori.T6_v_base
0.764778	4.52662	9.84884	0.00169939	C11orf74	1.69911	tori.T6_v_base
0.396115	4.16453	4.58985	0.0321618	C11orf95	1.31596	tori.T6_v_base
0.595978	4.30286	14.0304	0.000179878	C12orf29	1.5115	tori.T6_v_base
0.562191	4.51237	21.3311	3.86408e-06	C12orf4	1.47651	tori.T6_v_base
1.36771	2.94616	10.7126	0.00106407	C12orf40	2.58061	tori.T6_v_base
1.17415	6.01087	16.9997	3.73862e-05	C12orf45	2.2566	tori.T6_v_base
0.553085	6.3438	4.2704	0.0387818	C12orf49	1.46722	tori.T6_v_base
0.68349	4.99243	13.3043	0.000264795	C12orf5	1.60602	tori.T6_v_base
1.63293	3.60074	8.93782	0.00279326	C12orf50	3.10141	tori.T6_v_base
1.49803	3.93008	11.7037	0.000623758	C12orf56	2.82456	tori.T6_v_base
1.40137	2.9378	13.901	0.000192694	C12orf60	2.64153	tori.T6_v_base
0.761312	4.219	29.1296	6.7694e-08	C12orf66	1.69503	tori.T6_v_base
0.537945	3.07001	5.55609	0.0184165	C12orf73	1.4519	tori.T6_v_base
0.997445	3.19867	9.35384	0.00222519	C12orf79	1.99646	tori.T6_v_base
0.792764	3.06478	13.8271	0.000200421	C14orf28	1.73239	tori.T6_v_base
0.75078	4.00686	5.63846	0.0175706	C14orf37	1.6827	tori.T6_v_base
0.985888	3.3019	4.0343	0.0445843	C15orf27	1.98053	tori.T6_v_base
0.921838	4.96819	11.5004	0.0006958	C15orf40	1.89453	tori.T6_v_base
0.888911	3.96348	12.9177	0.000325496	C15orf41	1.85178	tori.T6_v_base
1.23434	3.73427	5.10685	0.0238315	C15orf53	2.35273	tori.T6_v_base
1.62926	3.49961	11.9327	0.000551567	C15orf59	3.09355	tori.T6_v_base
0.752523	3.11659	9.57633	0.00197102	C15orf61	1.68474	tori.T6_v_base
1.01789	2.6507	7.9603	0.00478145	C15orf62	2.02495	tori.T6_v_base
0.761104	2.43753	4.79545	0.0285349	C16orf71	1.69479	tori.T6_v_base
1.22048	2.99838	7.93248	0.00485553	C16orf82	2.33023	tori.T6_v_base
0.359366	4.50222	5.14786	0.0232751	C16orf87	1.28286	tori.T6_v_base
0.8679	2.74206	11.3862	0.000739909	C17orf100	1.825	tori.T6_v_base
1.68588	3.38617	9.96912	0.00159188	C17orf102	3.21737	tori.T6_v_base
1.08901	4.00486	3.89956	0.0482989	C17orf104	2.12728	tori.T6_v_base
1.32168	4.11416	8.46532	0.00361981	C17orf105	2.49958	tori.T6_v_base
1.33122	5.5344	10.898	0.000962693	C17orf51	2.51616	tori.T6_v_base
0.836522	3.15383	6.52218	0.0106538	C17orf97	1.78574	tori.T6_v_base
0.61869	4.31318	11.8429	0.000578813	C18orf32	1.53548	tori.T6_v_base
1.29409	3.18228	8.03981	0.00457604	C18orf42	2.45222	tori.T6_v_base
0.69373	4.34966	12.1847	0.000481833	C19orf12	1.61746	tori.T6_v_base
0.533546	2.69048	5.04869	0.0246445	C19orf40	1.44748	tori.T6_v_base
0.644149	3.38988	10.6841	0.00108059	C19orf44	1.56282	tori.T6_v_base
0.637271	2.66909	5.03022	0.0249087	C19orf57	1.55538	tori.T6_v_base
0.998483	3.62689	9.75406	0.00178927	C19orf68	1.9979	tori.T6_v_base
0.926237	4.31425	27.8269	1.32666e-07	C1orf109	1.90031	tori.T6_v_base
1.44777	4.09929	8.43071	0.00368937	C1orf110	2.72787	tori.T6_v_base
0.562455	4.72764	13.2837	0.00026773	C1orf131	1.47678	tori.T6_v_base
1.1331	2.94036	11.0393	0.000892021	C1orf145	2.1933	tori.T6_v_base
1.12442	2.89112	5.51929	0.0188079	C1orf147	2.18014	tori.T6_v_base
1.24913	3.46369	6.97955	0.00824464	C1orf158	2.37697	tori.T6_v_base
0.389629	3.44658	4.86167	0.0274597	C1orf159	1.31006	tori.T6_v_base
0.481538	4.60966	11.7001	0.000624964	C1orf174	1.39623	tori.T6_v_base
0.565821	5.66598	5.85401	0.0155416	C1orf21	1.48023	tori.T6_v_base
1.24184	2.65226	15.1203	0.000100873	C1orf220	2.36501	tori.T6_v_base
0.493012	4.41591	4.08655	0.0432258	C1orf226	1.40738	tori.T6_v_base
0.785107	4.44061	10.5934	0.0011349	C1orf50	1.72322	tori.T6_v_base
1.2547	5.06144	9.86383	0.0016856	C1orf61	2.38617	tori.T6_v_base
1.09125	2.90313	5.97308	0.0145259	C1orf64	2.13059	tori.T6_v_base
1.19708	2.51096	8.02353	0.00461734	C1orf87	2.29276	tori.T6_v_base
1.45065	4.03468	8.6006	0.00336052	C1orf95	2.73331	tori.T6_v_base
1.01237	2.77128	7.12139	0.00761696	C1QTNF2	2.01722	tori.T6_v_base
1.16717	3.33798	6.37887	0.0115487	C1QTNF7	2.24571	tori.T6_v_base
1.53076	2.86911	11.815	0.000587563	C20orf144	2.88937	tori.T6_v_base
1.18448	2.38332	13.0101	0.000309819	C20orf195	2.27281	tori.T6_v_base
0.648418	2.58723	6.87675	0.00873244	C20orf196	1.56745	tori.T6_v_base
1.20922	3.09502	7.93913	0.0048377	C20orf197	2.31212	tori.T6_v_base
1.27391	3.22149	9.56249	0.00198594	C20orf202	2.41817	tori.T6_v_base
1.28109	3.2985	5.22961	0.0222055	C21orf62	2.43023	tori.T6_v_base
1.47936	4.44911	8.62636	0.00331332	C21orf62-AS1	2.78825	tori.T6_v_base
1.58084	4.05722	9.17264	0.0024566	C22orf24	2.99145	tori.T6_v_base
0.939167	3.5734	6.14254	0.0131968	C22orf34	1.91742	tori.T6_v_base
0.6615	5.40273	4.26267	0.0389586	C22orf46	1.58173	tori.T6_v_base
1.19702	5.16477	4.18547	0.0407718	C2orf16	2.29266	tori.T6_v_base
0.580608	3.63266	12.7414	0.000357644	C2orf42	1.49548	tori.T6_v_base
0.461494	4.03609	5.87025	0.0153988	C2orf43	1.37697	tori.T6_v_base
0.897133	3.51092	24.8115	6.32191e-07	C2orf44	1.86236	tori.T6_v_base
1.41728	4.07327	6.95925	0.00833869	C2orf50	2.67082	tori.T6_v_base
0.847011	2.73327	5.62295	0.0177268	C2orf61	1.79877	tori.T6_v_base
1.08932	2.93873	8.22768	0.00412563	C2orf70	2.12773	tori.T6_v_base
1.73017	4.033	10.0139	0.00155366	C2orf71	3.31768	tori.T6_v_base
1.49768	3.41785	8.26263	0.00404695	C2orf78	2.82388	tori.T6_v_base
1.4272	3.24519	9.95394	0.00160505	C2orf81	2.68923	tori.T6_v_base
1.54987	2.84548	10.5732	0.00114741	C2orf83	2.92791	tori.T6_v_base
0.86294	3.09972	9.08264	0.00258047	C2orf88	1.81874	tori.T6_v_base
1.21307	3.88539	5.49812	0.019037	C2orf91	2.3183	tori.T6_v_base
0.586167	2.77898	5.09481	0.0239975	C3orf18	1.50125	tori.T6_v_base
1.22029	4.07014	10.9639	0.000929033	C3orf35	2.32993	tori.T6_v_base
0.66364	5.08397	7.46577	0.0062883	C3orf52	1.58407	tori.T6_v_base
1.02106	4.28859	8.8716	0.00289641	C3orf67	2.02941	tori.T6_v_base
0.918619	3.97039	5.70606	0.0169064	C3orf70	1.8903	tori.T6_v_base
0.935197	2.65524	4.53979	0.0331156	C3orf80	1.91215	tori.T6_v_base
1.45428	3.62375	8.70763	0.00316881	C4BPB	2.7402	tori.T6_v_base
1.46919	3.16014	9.67471	0.00186822	C4orf22	2.76866	tori.T6_v_base
0.673509	4.42166	11.2098	0.000813682	C4orf32	1.59495	tori.T6_v_base
0.690076	4.09087	4.64609	0.0311243	C4orf33	1.61337	tori.T6_v_base
1.31318	5.09735	7.76394	0.00532994	C4orf50	2.48489	tori.T6_v_base
0.861409	2.84821	11.1566	0.000837333	C5orf49	1.81681	tori.T6_v_base
0.85619	5.27583	5.04957	0.0246321	C5orf56	1.81025	tori.T6_v_base
1.46101	2.97834	9.70097	0.00184171	C5orf60	2.75301	tori.T6_v_base
1.0327	3.93469	6.87232	0.0087541	C5orf63	2.04585	tori.T6_v_base
1.55344	5.84156	6.86848	0.00877293	C5orf64	2.93516	tori.T6_v_base
1.30781	3.60195	5.24212	0.0220464	C6orf10	2.47565	tori.T6_v_base
0.849507	3.10831	10.8385	0.000994136	C6orf141	1.80188	tori.T6_v_base
1.26457	2.72286	14.1591	0.000167985	C6orf163	2.40255	tori.T6_v_base
1.20124	2.79212	11.5964	0.000660802	C6orf3	2.29937	tori.T6_v_base
1.3048	2.8825	12.845	0.000338382	C8orf31	2.4705	tori.T6_v_base
1.09204	3.71286	6.58637	0.0102762	C8orf34	2.13175	tori.T6_v_base
0.63285	3.3693	6.10487	0.013481	C8orf37	1.55062	tori.T6_v_base
0.996513	3.02917	3.90237	0.0482182	C8orf46	1.99517	tori.T6_v_base
1.38792	3.1698	7.56655	0.00594614	C8orf86	2.61701	tori.T6_v_base
1.45842	2.6386	14.4324	0.000145282	C9orf106	2.74808	tori.T6_v_base
1.18276	2.85517	8.51476	0.00352278	C9orf131	2.2701	tori.T6_v_base
0.862617	2.63722	4.34192	0.037185	C9orf139	1.81833	tori.T6_v_base
1.44725	2.86307	10.5361	0.00117067	C9orf147	2.72687	tori.T6_v_base
1.27913	2.88834	6.715	0.00956054	C9orf170	2.42693	tori.T6_v_base
1.03774	2.70297	5.50128	0.0190026	C9orf171	2.05301	tori.T6_v_base
0.928897	2.73435	4.53339	0.0332397	C9orf66	1.90382	tori.T6_v_base
0.584523	3.86208	10.6836	0.00108088	C9orf85	1.49954	tori.T6_v_base
0.493122	3.29251	5.28456	0.0215154	CA11	1.40749	tori.T6_v_base
1.21702	2.79025	8.96712	0.00274882	CA14	2.32466	tori.T6_v_base
0.887056	2.36438	7.98288	0.00472217	CA3	1.8494	tori.T6_v_base
1.02728	3.57354	11.0223	0.000900221	CA8	2.03818	tori.T6_v_base
1.82196	3.84671	9.40084	0.00216886	CABP1	3.53561	tori.T6_v_base
0.782999	3.53438	4.41046	0.0357192	CABP4	1.7207	tori.T6_v_base
1.30152	2.69533	10.3377	0.00130338	CABP7	2.46489	tori.T6_v_base
1.54014	6.34281	8.20502	0.00417745	CACNA1A	2.90823	tori.T6_v_base
0.843826	5.26414	5.03693	0.0248124	CACNA1C	1.7948	tori.T6_v_base
1.41701	4.90452	8.98212	0.00272635	CACNA1E	2.67032	tori.T6_v_base
0.709287	3.00771	4.50418	0.0338121	CACNA1I	1.635	tori.T6_v_base
1.48451	2.86004	10.7905	0.0010202	CACNA1S	2.79821	tori.T6_v_base
1.12647	2.64092	10.2443	0.0013711	CACNA2D3	2.18324	tori.T6_v_base
1.47998	3.93507	8.36731	0.00382032	CACNB2	2.78945	tori.T6_v_base
1.58679	5.98883	9.02266	0.00266654	CACNB4	3.0038	tori.T6_v_base
1.18545	2.68622	7.32926	0.00678409	CACNG2	2.27435	tori.T6_v_base
1.82197	4.84848	9.94646	0.00161159	CACNG5	3.53563	tori.T6_v_base
1.49884	5.34911	7.84076	0.00510812	CACNG8	2.82616	tori.T6_v_base
1.06991	3.86976	5.76376	0.0163601	CADM3-AS1	2.0993	tori.T6_v_base
0.849974	3.15406	4.11529	0.0424972	CAGE1	1.80247	tori.T6_v_base
1.73116	3.95986	9.73232	0.00181056	CALB1	3.31995	tori.T6_v_base
0.969809	2.79336	7.4535	0.00633131	CALCR	1.95858	tori.T6_v_base
1.9384	3.26823	13.7438	0.000209515	CALHM1	3.83279	tori.T6_v_base
1.78958	5.04599	10.8865	0.000968697	CALML3-AS1	3.45715	tori.T6_v_base
1.59777	4.66966	8.30759	0.00394797	CALN1	3.02674	tori.T6_v_base
1.18003	3.133	9.90404	0.00164916	CAMK1G	2.26581	tori.T6_v_base
1.53553	4.00088	7.31365	0.00684329	CAMK2A	2.89895	tori.T6_v_base
0.699368	3.18215	6.52205	0.0106545	CAND2	1.62379	tori.T6_v_base
1.48157	2.84602	12.1188	0.000499152	CAP1P2	2.79253	tori.T6_v_base
1.10034	2.80337	7.32172	0.00681262	CAP2P1	2.14406	tori.T6_v_base
1.05162	3.87451	9.98964	0.00157423	CAPN10-AS1	2.07285	tori.T6_v_base
1.16064	2.54044	8.8784	0.00288564	CAPN14	2.23557	tori.T6_v_base
0.622989	5.17006	7.40824	0.00649257	CARD6	1.54006	tori.T6_v_base
1.39891	3.14282	7.53032	0.00606693	CARS-AS1	2.63702	tori.T6_v_base
1.08337	3.49172	8.99265	0.00271068	CASC10	2.11898	tori.T6_v_base
1.35774	4.05432	8.16732	0.00426518	CASC11	2.56283	tori.T6_v_base
1.26309	5.98042	9.8318	0.0017152	CASC15	2.40009	tori.T6_v_base
1.35243	3.10061	10.2346	0.00137831	CASC18	2.55342	tori.T6_v_base
1.18976	5.49907	5.88581	0.0152634	CASC19	2.28115	tori.T6_v_base
1.35165	4.93699	9.55603	0.00199294	CASC2	2.55204	tori.T6_v_base
1.61363	3.55356	13.4541	0.000244475	CASC4P1	3.06022	tori.T6_v_base
1.22363	2.5606	9.96707	0.00159365	CASC6	2.33533	tori.T6_v_base
1.28373	3.71336	4.60887	0.031807	CASP14	2.43468	tori.T6_v_base
1.31814	4.84841	6.51747	0.010682	CASR	2.49344	tori.T6_v_base
1.24598	3.90404	4.27616	0.0386506	CATIP	2.3718	tori.T6_v_base
1.16106	4.80907	5.87937	0.0153193	CATSPER2	2.23621	tori.T6_v_base
0.740427	2.47789	5.91858	0.014982	CATSPER2P1	1.67067	tori.T6_v_base
1.0324	3.68039	14.9517	0.000110298	CATSPERG	2.04542	tori.T6_v_base
0.34846	6.14003	7.9681	0.00476089	CBL	1.2732	tori.T6_v_base
1.02535	3.19449	7.7541	0.00535909	CBLN3	2.03545	tori.T6_v_base
0.695454	3.97195	5.28847	0.021467	CBR3-AS1	1.61939	tori.T6_v_base
0.364532	5.22364	7.13604	0.00755496	CBWD1	1.28746	tori.T6_v_base
0.74146	4.8348	21.114	4.32754e-06	CBWD3	1.67187	tori.T6_v_base
0.580403	5.32774	15.4037	8.68164e-05	CBWD5	1.49527	tori.T6_v_base
0.373426	4.69483	3.95859	0.0466327	CBX7	1.29543	tori.T6_v_base
0.738507	2.36374	5.64841	0.0174712	CC2D2B	1.66845	tori.T6_v_base
0.892456	3.6737	4.8525	0.027606	CCBE1	1.85633	tori.T6_v_base
1.29866	3.89285	8.61491	0.00333421	CCDC108	2.46	tori.T6_v_base
1.07101	4.08788	5.47385	0.0193031	CCDC114	2.1009	tori.T6_v_base
0.989146	3.69774	18.0864	2.11101e-05	CCDC122	1.98501	tori.T6_v_base
0.840826	5.55247	19.4878	1.01245e-05	CCDC127	1.79107	tori.T6_v_base
1.42422	4.47478	7.11844	0.0076295	CCDC129	2.68369	tori.T6_v_base
1.26414	2.92848	6.62987	0.0100283	CCDC13	2.40184	tori.T6_v_base
0.654024	5.02622	7.85489	0.00506835	CCDC134	1.57355	tori.T6_v_base
1.37573	3.2278	6.13999	0.0132158	CCDC140	2.59498	tori.T6_v_base
0.38582	3.85887	6.53929	0.0105518	CCDC142	1.3066	tori.T6_v_base
0.850223	4.11794	4.67814	0.0305488	CCDC144CP	1.80278	tori.T6_v_base
0.976015	2.76466	7.84153	0.00510594	CCDC144NL	1.96703	tori.T6_v_base
1.23717	4.54907	6.97176	0.00828058	CCDC144NL-AS1	2.35736	tori.T6_v_base
0.575857	5.47102	6.65234	0.00990259	CCDC149	1.49056	tori.T6_v_base
0.981217	3.88873	6.97877	0.00824825	CCDC150	1.97413	tori.T6_v_base
0.665783	2.65274	7.11054	0.00766321	CCDC152	1.58643	tori.T6_v_base
0.745579	3.4054	10.113	0.00147224	CCDC157	1.67665	tori.T6_v_base
0.729685	2.52159	5.24552	0.0220033	CCDC160	1.65828	tori.T6_v_base
0.747773	2.87485	7.14427	0.00752037	CCDC162P	1.6792	tori.T6_v_base
0.75257	2.85767	6.39172	0.0114654	CCDC163P	1.68479	tori.T6_v_base
1.33382	5.91278	5.18557	0.0227752	CCDC168	2.52069	tori.T6_v_base
1.48618	3.73341	8.86238	0.00291108	CCDC169	2.80146	tori.T6_v_base
0.610827	3.69477	5.24494	0.0220107	CCDC171	1.52713	tori.T6_v_base
0.983526	4.58206	6.44306	0.0111387	CCDC180	1.97729	tori.T6_v_base
0.952581	3.42364	11.3292	0.000762964	CCDC181	1.93533	tori.T6_v_base
0.845654	2.58493	7.65542	0.00566021	CCDC184	1.79708	tori.T6_v_base
1.50962	3.5568	7.67604	0.00559587	CCDC185	2.84735	tori.T6_v_base
1.34667	6.65203	5.15396	0.0231935	CCDC26	2.54324	tori.T6_v_base
0.692519	3.43927	5.98898	0.0143956	CCDC28B	1.6161	tori.T6_v_base
1.335	5.54554	9.40468	0.00216432	CCDC30	2.52275	tori.T6_v_base
0.565684	2.62212	4.25545	0.0391246	CCDC33	1.48009	tori.T6_v_base
0.857839	2.47353	8.32034	0.00392036	CCDC62	1.81232	tori.T6_v_base
1.23942	3.06442	8.80934	0.00299692	CCDC73	2.36103	tori.T6_v_base
0.967054	2.92161	10.2092	0.00139741	CCDC74B	1.95484	tori.T6_v_base
0.878385	2.61851	6.14463	0.0131812	CCDC81	1.83832	tori.T6_v_base
0.550332	6.29709	16.9297	3.87899e-05	CCDC82	1.46442	tori.T6_v_base
0.462081	5.77705	3.98907	0.0457964	CCDC85C	1.37753	tori.T6_v_base
1.23905	3.1243	15.0844	0.000102807	CCDC87	2.36043	tori.T6_v_base
0.758143	2.67998	6.13449	0.0132569	CCDC89	1.69131	tori.T6_v_base
0.47877	3.93099	4.15021	0.0416295	CCDC96	1.39356	tori.T6_v_base
1.44288	4.17063	6.13036	0.013288	CCER1	2.71864	tori.T6_v_base
1.34058	3.43161	9.40771	0.00216075	CCIN	2.53253	tori.T6_v_base
0.994602	6.50412	6.7554	0.00934643	CCL2	1.99253	tori.T6_v_base
1.55403	6.00851	19.3539	1.08599e-05	CCL22	2.93635	tori.T6_v_base
1.91422	3.69608	11.2222	0.00080826	CCL8	3.76911	tori.T6_v_base
0.709126	2.96182	5.05258	0.0245893	CCNB3	1.63481	tori.T6_v_base
1.49113	3.48565	9.8669	0.00168279	CCND2-AS2	2.81109	tori.T6_v_base
0.460201	4.03914	4.16202	0.0413401	CCNF	1.37573	tori.T6_v_base
0.907013	3.19738	9.79121	0.00175349	CCNI2	1.87516	tori.T6_v_base
0.743105	2.69575	4.02586	0.0448077	CCNL2P1	1.67377	tori.T6_v_base
0.789526	3.23347	8.04568	0.00456123	CCNT2-AS1	1.72851	tori.T6_v_base
1.6366	3.25786	9.4038	0.00216536	CCR12P	3.10931	tori.T6_v_base
1.50497	3.41373	9.70207	0.00184061	CCR3	2.83818	tori.T6_v_base
0.707256	6.51879	4.17918	0.0409235	CCR7	1.6327	tori.T6_v_base
1.31179	3.1167	8.73831	0.00311593	CCR9	2.48249	tori.T6_v_base
0.56048	4.14916	5.89259	0.0152047	CCSER1	1.47476	tori.T6_v_base
1.25575	2.8084	7.30708	0.00686833	CCT5P1	2.38792	tori.T6_v_base
0.651917	3.18404	5.38306	0.0203332	CCT6B	1.57126	tori.T6_v_base
1.18615	2.45848	8.31353	0.00393508	CCT8L1P	2.27544	tori.T6_v_base
1.23243	3.84533	8.80019	0.003012	CD160	2.34963	tori.T6_v_base
0.98598	2.95197	8.78425	0.00303843	CD164L2	1.98066	tori.T6_v_base
0.931955	5.90905	9.50202	0.00205246	CD226	1.90786	tori.T6_v_base
2.1538	6.71753	25.3869	4.691e-07	CD274	4.45	tori.T6_v_base
1.42117	3.05804	8.50413	0.00354341	CD300LG	2.67803	tori.T6_v_base
0.601168	5.27441	10.1009	0.00148201	CD40	1.51694	tori.T6_v_base
1.13958	4.93148	8.58478	0.00338984	CD40LG	2.20316	tori.T6_v_base
1.45178	3.56309	9.13078	0.00251345	CD8BP	2.73545	tori.T6_v_base
0.842599	4.32724	9.01252	0.00268136	CD99P1	1.79328	tori.T6_v_base
0.357636	3.78754	4.46971	0.0345008	CDADC1	1.28132	tori.T6_v_base
0.562346	4.67517	12.4695	0.000413658	CDC14B	1.47667	tori.T6_v_base
0.52642	3.48515	6.05693	0.0138519	CDC25A	1.44035	tori.T6_v_base
0.601672	3.56588	4.31079	0.0378715	CDCA3	1.51747	tori.T6_v_base
0.883872	2.86658	6.11822	0.0133795	CDH12	1.84532	tori.T6_v_base
0.97663	4.39889	6.3114	0.0119964	CDH13	1.96786	tori.T6_v_base
0.939996	2.72105	7.40049	0.00652062	CDH18	1.91852	tori.T6_v_base
1.16547	3.41482	3.87431	0.0490304	CDH19	2.24307	tori.T6_v_base
1.26832	2.60781	11.5172	0.000689568	CDH4	2.40881	tori.T6_v_base
1.65371	4.10341	9.50863	0.00204508	CDH7	3.14641	tori.T6_v_base
1.66916	4.42462	9.36878	0.00220713	CDH8	3.1803	tori.T6_v_base
1.48326	3.70961	10.2813	0.00134387	CDHR1	2.79579	tori.T6_v_base
1.29598	3.71271	7.62609	0.00575298	CDK15	2.45544	tori.T6_v_base
1.17022	4.32849	14.8967	0.000113561	CDK20	2.25046	tori.T6_v_base
0.566362	3.41964	7.72561	0.00544429	CDKL1	1.48079	tori.T6_v_base
1.1253	2.53165	10.4519	0.00122526	CDKL4	2.18146	tori.T6_v_base
0.450932	4.94717	5.05285	0.0245854	CDKL5	1.36692	tori.T6_v_base
1.35314	5.09205	10.237	0.0013765	CDKN2B-AS1	2.55467	tori.T6_v_base
0.793115	4.8547	4.35557	0.036888	CDON	1.73281	tori.T6_v_base
1.33911	4.34737	9.75755	0.00178587	CDRT1	2.52994	tori.T6_v_base
1.12063	3.24561	6.59561	0.010223	CDSN	2.17442	tori.T6_v_base
0.531556	5.39163	10.7128	0.00106397	CDYL2	1.44549	tori.T6_v_base
1.18703	3.76151	10.385	0.00127041	CEACAM19	2.27683	tori.T6_v_base
1.1072	3.25832	9.12073	0.00252729	CEBPA-AS1	2.15427	tori.T6_v_base
1.54277	3.78507	12.4496	0.000418092	CECR6	2.91352	tori.T6_v_base
1.18194	3.5254	11.6407	0.000645242	CECR7	2.26881	tori.T6_v_base
1.21887	3.12134	6.50025	0.0107859	CELF2-AS2	2.32765	tori.T6_v_base
1.48449	3.17572	10.7668	0.00103337	CELF3	2.79819	tori.T6_v_base
1.17482	2.82395	7.09296	0.00773874	CELF4	2.25765	tori.T6_v_base
1.36216	2.63446	10.7013	0.0010706	CELF5	2.5707	tori.T6_v_base
0.65103	4.61852	6.60031	0.0101961	CELSR3	1.57029	tori.T6_v_base
0.426475	4.14496	7.19786	0.00729905	CENPBD1	1.34395	tori.T6_v_base
0.815485	5.78825	19.4153	1.05161e-05	CENPBD1P1	1.75989	tori.T6_v_base
1.5068	3.45956	8.84903	0.00293245	CENPCP1	2.8418	tori.T6_v_base
0.5758	3.3823	3.86974	0.0491641	CENPI	1.4905	tori.T6_v_base
0.827245	4.23047	6.24041	0.0124867	CENPP	1.77429	tori.T6_v_base
0.756885	3.49961	10.3315	0.00130782	CEP170P1	1.68984	tori.T6_v_base
0.808433	5.0779	8.4408	0.00366896	CEP41	1.75131	tori.T6_v_base
0.768339	4.96523	7.31278	0.0068466	CEP57L1	1.70331	tori.T6_v_base
0.885935	6.41988	10.6435	0.0011046	CEP63	1.84796	tori.T6_v_base
0.947725	2.89701	6.58946	0.0102584	CEP83-AS1	1.92883	tori.T6_v_base
1.14501	2.58588	9.53749	0.00201317	CERKL	2.21148	tori.T6_v_base
0.395989	4.45024	8.72199	0.00314395	CERS5	1.31584	tori.T6_v_base
1.35393	3.5283	8.65032	0.00327004	CETN4P	2.55608	tori.T6_v_base
1.41062	2.88848	10.8711	0.000976771	CETP	2.65852	tori.T6_v_base
1.23999	4.13764	9.36304	0.00221405	CFAP69	2.36197	tori.T6_v_base
1.16336	4.3085	9.43991	0.00212314	CFAP70	2.23979	tori.T6_v_base
1.06145	2.89741	5.03374	0.0248581	CFL1P1	2.08703	tori.T6_v_base
0.402086	3.38899	4.78073	0.02878	CGRRF1	1.32142	tori.T6_v_base
1.28564	4.43951	5.48682	0.0191604	CH17-132F21.5	2.43789	tori.T6_v_base
1.48188	4.83698	6.24046	0.0124864	CH17-264L24.1	2.79313	tori.T6_v_base
1.4801	3.12557	8.63896	0.0032905	CH17-302M23.1	2.78968	tori.T6_v_base
1.66895	3.07261	15.4007	8.6957e-05	CH17-351M24.1	3.17984	tori.T6_v_base
1.8752	3.82444	9.09116	0.00256848	CH17-353B19.1	3.66853	tori.T6_v_base
1.94075	2.98796	17.7751	2.48622e-05	CH17-385C13.2	3.83905	tori.T6_v_base
1.16086	2.68569	6.58847	0.0102641	CH17-38B12.4	2.23591	tori.T6_v_base
1.37064	3.19509	7.50556	0.00615089	CH17-451C3.1	2.58586	tori.T6_v_base
1.13763	3.34691	8.00447	0.0046662	CH17-76K2.6	2.2002	tori.T6_v_base
1.57557	3.08448	15.2493	9.42124e-05	CH507-145C22.1	2.98053	tori.T6_v_base
1.62667	4.83671	9.58151	0.00196547	CH507-154B10.1	3.08799	tori.T6_v_base
1.5723	3.97645	4.74685	0.029352	CH507-338C24.1	2.97378	tori.T6_v_base
1.19113	3.15385	5.65074	0.017448	CH507-396I9.6	2.28332	tori.T6_v_base
2.67276	7.33368	14.341	0.00015251	CH507-513H4.1	6.3765	tori.T6_v_base
1.63734	7.4771	6.60332	0.0101789	CH507-528H12.1	3.11093	tori.T6_v_base
0.763536	2.90621	5.80938	0.0159409	CH507-9B2.9	1.69765	tori.T6_v_base
0.463239	4.97261	13.0519	0.000302975	CHAMP1	1.37863	tori.T6_v_base
1.31117	3.1786	8.78242	0.00304148	CHAT	2.48143	tori.T6_v_base
0.353096	4.0781	6.18663	0.0128719	CHCHD4	1.2773	tori.T6_v_base
0.770411	3.52124	9.57712	0.00197018	CHCHD5	1.70576	tori.T6_v_base
1.8062	2.77068	26.8895	2.15424e-07	CHD5	3.4972	tori.T6_v_base
1.14748	3.3583	6.58135	0.0103052	CHIA	2.21526	tori.T6_v_base
0.486881	4.04001	5.1133	0.0237431	CHIC1	1.40141	tori.T6_v_base
0.714874	3.12006	6.15624	0.0130949	CHKB-AS1	1.64134	tori.T6_v_base
1.10263	3.39752	6.30012	0.012073	CHMP1B2P	2.14747	tori.T6_v_base
1.05865	2.42471	8.43372	0.00368327	CHP2	2.08299	tori.T6_v_base
1.5478	3.71226	8.89498	0.00285955	CHRM2	2.9237	tori.T6_v_base
1.33758	5.04333	6.63696	0.00998844	CHRM3	2.52727	tori.T6_v_base
1.32072	4.2002	7.3088	0.00686178	CHRM3-AS2	2.4979	tori.T6_v_base
1.26549	3.09161	6.84785	0.0088748	CHRM4	2.4041	tori.T6_v_base
1.66463	3.79876	9.2943	0.00229868	CHRM5	3.17032	tori.T6_v_base
1.0088	3.72872	6.3967	0.0114333	CHRNA1	2.01224	tori.T6_v_base
1.27949	2.97118	6.65166	0.00990635	CHRNA2	2.42754	tori.T6_v_base
1.61276	3.50956	10.0917	0.0014894	CHRNA4	3.05837	tori.T6_v_base
1.50266	5.71091	6.95157	0.00837457	CHRNA7	2.83364	tori.T6_v_base
1.46196	4.32671	7.98571	0.0047148	CHRNB2	2.75482	tori.T6_v_base
0.434193	3.22587	5.8217	0.0158297	CHST10	1.35115	tori.T6_v_base
0.655552	5.53706	5.94672	0.0147447	CHST12	1.57522	tori.T6_v_base
1.37596	5.05022	6.33164	0.0118602	CHST9	2.5954	tori.T6_v_base
0.530161	3.25344	4.51343	0.0336298	CHSY3	1.44409	tori.T6_v_base
0.73916	4.11945	7.10739	0.00767666	CIART	1.6692	tori.T6_v_base
0.622463	3.39314	11.2273	0.000806038	CIDECP	1.5395	tori.T6_v_base
0.368253	4.254	4.50581	0.03378	CINP	1.29079	tori.T6_v_base
1.37774	2.78202	7.00255	0.00813935	CIR1P1	2.59861	tori.T6_v_base
1.37252	3.44821	5.05496	0.0245555	CIR1P2	2.58922	tori.T6_v_base
1.5444	3.3758	10.0354	0.00153558	CITF22-49D8.1	2.91683	tori.T6_v_base
1.0375	4.12347	7.66101	0.0056427	CKMT2-AS1	2.05266	tori.T6_v_base
0.900528	4.26915	8.15945	0.00428373	CLCN2	1.86675	tori.T6_v_base
1.67169	4.17443	9.22929	0.00238174	CLCN3P1	3.18588	tori.T6_v_base
1.27289	3.13984	9.39082	0.00218075	CLCNKB	2.41646	tori.T6_v_base
1.15844	2.77016	6.12408	0.0133353	CLDN19	2.23215	tori.T6_v_base
1.10867	2.77217	13.3766	0.000254777	CLEC17A	2.15647	tori.T6_v_base
1.58736	2.75475	15.4166	8.62271e-05	CLEC18A	3.00499	tori.T6_v_base
1.54721	3.0145	11.1934	0.000820872	CLEC18C	2.92251	tori.T6_v_base
1.25672	2.7237	9.58025	0.00196681	CLEC1A	2.38952	tori.T6_v_base
0.984431	5.94554	9.22001	0.00239384	CLEC2D	1.97853	tori.T6_v_base
1.34444	2.83516	12.0555	0.000516405	CLEC2L	2.53931	tori.T6_v_base
1.24789	3.66663	5.18275	0.0228122	CLEC4M	2.37494	tori.T6_v_base
1.06314	3.24728	9.16635	0.00246506	CLECL1	2.08948	tori.T6_v_base
1.10632	4.14582	7.87335	0.00501685	CLHC1	2.15296	tori.T6_v_base
1.32048	3.78786	6.22581	0.0125902	CLLU1	2.49749	tori.T6_v_base
0.776811	5.82442	7.48588	0.00621846	CLN5	1.71334	tori.T6_v_base
1.09916	3.29455	8.14268	0.00432353	CLNK	2.14229	tori.T6_v_base
1.16159	4.8468	7.83274	0.00513082	CLSTN2	2.23703	tori.T6_v_base
1.41125	2.83908	10.6296	0.00111291	CLSTN2-AS1	2.65968	tori.T6_v_base
0.707739	3.60419	5.63315	0.0176239	CLTCL1	1.63324	tori.T6_v_base
1.64096	3.57115	9.0973	0.00255988	CLVS1	3.11873	tori.T6_v_base
1.51572	3.97161	7.08425	0.00777642	CLVS2	2.85941	tori.T6_v_base
1.03695	3.75527	9.7484	0.00179479	CLYBL	2.05189	tori.T6_v_base
0.698466	4.73059	11.4512	0.000714463	CMC1	1.62278	tori.T6_v_base
0.827584	5.47712	15.3838	8.77367e-05	CMC2	1.77471	tori.T6_v_base
1.46844	4.83798	13.6926	0.000215302	CMPK2	2.76722	tori.T6_v_base
0.546484	4.92672	10.0551	0.0015193	CMSS1	1.46052	tori.T6_v_base
0.6058	5.4973	16.7572	4.24818e-05	CMTR2	1.52182	tori.T6_v_base
0.937345	5.30988	5.0161	0.0251126	CMYA5	1.915	tori.T6_v_base
0.902645	2.75402	9.12325	0.00252382	CNBD2	1.86949	tori.T6_v_base
0.946382	2.99948	7.52045	0.00610023	CNGA1	1.92703	tori.T6_v_base
1.49199	2.7395	9.73484	0.00180808	CNGA2	2.81277	tori.T6_v_base
1.223	3.15978	11.3889	0.000738833	CNGA3	2.33431	tori.T6_v_base
0.971299	3.02664	7.31537	0.00683675	CNGB1	1.9606	tori.T6_v_base
1.6374	3.39046	11.45	0.000714957	CNGB3	3.11105	tori.T6_v_base
0.749905	2.80675	6.11991	0.0133668	CNIH3	1.68168	tori.T6_v_base
0.345101	4.97294	7.42471	0.00643342	CNIH4	1.27024	tori.T6_v_base
1.33089	5.47888	8.27137	0.00402751	CNKSR2	2.51557	tori.T6_v_base
0.689604	5.90933	7.69772	0.00552907	CNKSR3	1.61284	tori.T6_v_base
0.890899	3.39884	5.84614	0.0156113	CNNM1	1.85433	tori.T6_v_base
0.823995	5.81675	8.51208	0.00352796	CNNM2	1.7703	tori.T6_v_base
0.966165	2.27167	8.71791	0.00315099	CNOT6LP1	1.95364	tori.T6_v_base
0.889994	3.44669	7.44798	0.00635077	CNR1	1.85317	tori.T6_v_base
1.47019	3.25319	13.6831	0.00021639	CNR2	2.77058	tori.T6_v_base
1.26266	2.86528	10.3662	0.00128344	CNTD1	2.39937	tori.T6_v_base
1.47761	3.20234	9.49179	0.00206394	CNTFR-AS1	2.78488	tori.T6_v_base
1.1744	3.31682	8.19292	0.00420542	CNTN5	2.257	tori.T6_v_base
1.5264	5.20789	8.22412	0.00413372	CNTNAP3	2.88067	tori.T6_v_base
1.27923	5.22984	7.19044	0.00732929	CNTNAP3B	2.4271	tori.T6_v_base
1.5744	4.35519	8.50691	0.00353801	CNTNAP5	2.97812	tori.T6_v_base
0.72572	2.72934	5.349	0.0207342	COL11A2	1.65373	tori.T6_v_base
1.09406	4.28533	6.02941	0.0140695	COL13A1	2.13473	tori.T6_v_base
0.927447	3.1903	5.11438	0.0237283	COL19A1	1.90191	tori.T6_v_base
1.52269	3.10769	12.4568	0.000416473	COL20A1	2.87326	tori.T6_v_base
0.973327	3.00259	6.97278	0.00827586	COL4A6	1.96336	tori.T6_v_base
1.28283	3.22242	6.78484	0.00919352	COL6A4P1	2.43315	tori.T6_v_base
1.58514	3.19975	12.9886	0.000313399	COL9A1	3.00037	tori.T6_v_base
0.920469	4.05606	4.41543	0.0356153	COLCA1	1.89273	tori.T6_v_base
1.29686	3.17071	8.39892	0.00375443	COLEC10	2.45693	tori.T6_v_base
1.35738	4.13399	7.11598	0.00763997	COLQ	2.5622	tori.T6_v_base
0.452617	4.63545	6.63643	0.00999138	COMMD4	1.36852	tori.T6_v_base
0.422752	5.15133	6.5107	0.0107227	COMMD9	1.34048	tori.T6_v_base
0.351003	4.62256	7.4597	0.00630956	COPS7B	1.27545	tori.T6_v_base
0.629837	3.91746	13.2823	0.000267924	COQ6	1.54739	tori.T6_v_base
1.48078	3.85496	10.4059	0.00125611	CORIN	2.791	tori.T6_v_base
1.06871	3.10526	11.355	0.000752449	CORO6	2.09755	tori.T6_v_base
0.476885	4.42426	9.0068	0.00268977	COX10	1.39174	tori.T6_v_base
0.881283	4.47431	7.59299	0.00585957	COX10-AS1	1.84201	tori.T6_v_base
0.98558	2.71324	5.15794	0.0231403	CPB1	1.98011	tori.T6_v_base
1.48254	4.13113	7.97596	0.00474027	CPB2	2.7944	tori.T6_v_base
1.28441	5.49979	5.13047	0.0235094	CPB2-AS1	2.43583	tori.T6_v_base
1.29787	4.16156	8.40507	0.00374177	CPEB1	2.45865	tori.T6_v_base
1.27641	3.19144	7.17579	0.0073894	CPEB1-AS1	2.42236	tori.T6_v_base
1.17026	2.7701	7.60314	0.00582667	CPEB2-AS1	2.25052	tori.T6_v_base
0.50322	4.45007	8.4855	0.00357987	CPEB3	1.41737	tori.T6_v_base
1.25748	3.13311	12.6238	0.000380865	CPNE4	2.39077	tori.T6_v_base
0.735294	3.53931	5.35021	0.0207198	CPNE5	1.66474	tori.T6_v_base
1.63782	3.003	13.9987	0.000182941	CPNE6	3.11196	tori.T6_v_base
0.631656	4.87007	12.2912	0.000455097	CPT2	1.54934	tori.T6_v_base
1.81222	4.28639	10.1451	0.00144687	CRB1	3.51182	tori.T6_v_base
1.07805	2.60225	6.97473	0.00826686	CREB3L3	2.11118	tori.T6_v_base
1.01615	4.14607	6.12722	0.0133116	CREG2	2.02252	tori.T6_v_base
1.52308	2.70957	14.6724	0.000127903	CRH	2.87403	tori.T6_v_base
1.22175	5.68557	12.0512	0.000517587	CRHR1-IT1	2.33229	tori.T6_v_base
0.380336	4.43967	5.5171	0.0188315	CRIPT	1.30164	tori.T6_v_base
1.53646	2.90668	10.9328	0.000944779	CRNN	2.90081	tori.T6_v_base
0.550489	4.66636	3.84218	0.0499784	CROCCP2	1.46458	tori.T6_v_base
0.634108	3.46111	3.97098	0.0462909	CROCCP3	1.55198	tori.T6_v_base
1.54371	3.235	12.3661	0.000437203	CRP	2.91543	tori.T6_v_base
1.42172	4.02699	8.09825	0.00443081	CRX	2.67905	tori.T6_v_base
0.647984	4.3463	6.95395	0.00836343	CRYBB2P1	1.56698	tori.T6_v_base
0.679467	2.77583	5.72861	0.0166907	CRYM-AS1	1.60155	tori.T6_v_base
0.933629	2.60765	5.50002	0.0190163	CSDAP1	1.91007	tori.T6_v_base
1.47459	3.46389	7.25212	0.00708175	CSMD1	2.77904	tori.T6_v_base
1.07067	4.02868	5.54583	0.0185248	CSMD2	2.1004	tori.T6_v_base
1.57245	3.48677	9.89505	0.00165724	CSMD3	2.97408	tori.T6_v_base
1.30591	2.66117	7.58507	0.00588538	CSNK1A1L	2.47239	tori.T6_v_base
0.532074	5.46159	12.7157	0.000362589	CSNK1G1	1.44601	tori.T6_v_base
0.544387	6.92199	20.4571	6.09823e-06	CSNK2A1	1.4584	tori.T6_v_base
1.44176	2.81242	10.2304	0.00138144	CSPG4P11	2.71651	tori.T6_v_base
1.42182	5.39204	6.15445	0.0131082	CSPG4P12	2.67923	tori.T6_v_base
1.2208	3.17218	7.82381	0.00515623	CSPG4P8	2.33075	tori.T6_v_base
0.790904	3.29684	6.40557	0.0113763	CSPG5	1.73016	tori.T6_v_base
1.45416	5.00195	7.90322	0.00493467	CSRNP3	2.73997	tori.T6_v_base
0.989922	4.75237	18.8732	1.39698e-05	CSRP2	1.98608	tori.T6_v_base
1.37152	3.15358	8.56834	0.00342059	CT62	2.58744	tori.T6_v_base
1.37851	3.62164	8.33643	0.00388579	CTA-125H2.2	2.6	tori.T6_v_base
0.840036	3.09124	6.40007	0.0114116	CTA-212A2.1	1.79009	tori.T6_v_base
1.72359	5.00738	7.10144	0.00770221	CTA-212A2.3	3.30257	tori.T6_v_base
1.20169	3.77616	4.63614	0.0313054	CTA-212A2.4	2.3001	tori.T6_v_base
1.54346	5.21089	6.42743	0.0112371	CTA-228A9.4	2.91493	tori.T6_v_base
1.48507	3.61029	7.86836	0.00503073	CTA-243E7.2	2.79931	tori.T6_v_base
1.57489	3.4533	9.25304	0.00235105	CTA-243E7.4	2.97913	tori.T6_v_base
1.67284	4.57671	6.9686	0.00829523	CTA-280A3.2	3.18842	tori.T6_v_base
1.23527	3.10836	5.64609	0.0174943	CTA-315H11.2	2.35425	tori.T6_v_base
0.851501	2.4917	4.54006	0.0331104	CTA-373H7.7	1.80438	tori.T6_v_base
0.681402	2.51771	4.2276	0.0397716	CTA-384D8.35	1.6037	tori.T6_v_base
1.57672	3.19068	8.1454	0.00431704	CTA-38K21.2	2.9829	tori.T6_v_base
1.24187	3.2943	10.8854	0.000969275	CTA-390C10.10	2.36505	tori.T6_v_base
1.6478	3.04187	11.3917	0.000737723	CTA-392E5.1	3.13355	tori.T6_v_base
0.823578	2.6098	4.4535	0.0348298	CTA-407F11.8	1.76979	tori.T6_v_base
1.16308	5.01698	5.41723	0.019939	CTA-414D7.1	2.23935	tori.T6_v_base
0.779388	2.97165	7.575	0.00591834	CTA-445C9.14	1.7164	tori.T6_v_base
1.57307	4.336	6.96626	0.00830609	CTA-929C8.6	2.97537	tori.T6_v_base
1.34537	5.64299	8.62787	0.00331058	CTA-941F9.10	2.54096	tori.T6_v_base
0.866605	2.33908	7.04115	0.00796578	CTA-963H5.5	1.82337	tori.T6_v_base
1.89586	3.91463	9.87348	0.00167678	CTA-992D9.11	3.72145	tori.T6_v_base
1.49094	2.91348	10.5366	0.00117033	CTA-992D9.6	2.81073	tori.T6_v_base
1.88795	3.51546	12.041	0.00052042	CTA-992D9.8	3.7011	tori.T6_v_base
1.4936	3.59996	7.38768	0.00656721	CTAGE1	2.81591	tori.T6_v_base
1.30616	3.2606	5.88411	0.0152781	CTAGE10P	2.47283	tori.T6_v_base
1.29917	3.29946	6.82514	0.00898834	CTAGE11P	2.46088	tori.T6_v_base
1.41698	3.22524	7.90622	0.00492651	CTAGE12P	2.67026	tori.T6_v_base
1.4066	3.25388	6.82676	0.00898019	CTAGE13P	2.65111	tori.T6_v_base
1.67039	2.87883	11.6207	0.000652235	CTAGE14P	3.18301	tori.T6_v_base
1.72837	3.1119	10.2621	0.00135792	CTAGE16P	3.31353	tori.T6_v_base
1.64536	3.46878	9.2864	0.00230862	CTAGE3P	3.12825	tori.T6_v_base
1.61427	3.44269	8.14147	0.00432641	CTAGE6	3.06158	tori.T6_v_base
1.53927	3.1026	11.1206	0.000853757	CTAGE9	2.90648	tori.T6_v_base
1.44862	3.77694	6.70468	0.00961601	CTB-113D17.1	2.72947	tori.T6_v_base
1.2371	3.37061	8.4746	0.00360139	CTB-114C7.4	2.35724	tori.T6_v_base
1.71637	3.12405	10.8139	0.00100742	CTB-118N6.2	3.28609	tori.T6_v_base
1.34431	3.28712	6.67665	0.00976841	CTB-127C13.1	2.53909	tori.T6_v_base
1.46583	3.89717	7.19952	0.0072923	CTB-129P6.7	2.76223	tori.T6_v_base
1.43038	4.52661	6.74998	0.00937487	CTB-12A17.2	2.69518	tori.T6_v_base
1.3869	3.04658	8.86652	0.00290448	CTB-12O2.1	2.61516	tori.T6_v_base
1.3937	3.55524	7.003	0.00813732	CTB-131B5.2	2.62752	tori.T6_v_base
1.42666	4.4407	6.38277	0.0115233	CTB-131B5.5	2.68823	tori.T6_v_base
1.31553	3.15495	7.18388	0.00735615	CTB-147C22.9	2.48894	tori.T6_v_base
1.25448	2.53444	11.1232	0.000852561	CTB-174D11.1	2.38582	tori.T6_v_base
2.07074	4.09228	11.4553	0.000712913	CTB-176F20.3	4.20101	tori.T6_v_base
1.13178	3.19445	8.93098	0.00280374	CTB-179K24.3	2.19129	tori.T6_v_base
1.35816	2.95816	7.64033	0.00570774	CTB-181F24.1	2.56358	tori.T6_v_base
0.694809	2.43191	4.72205	0.0297782	CTB-181H17.1	1.61867	tori.T6_v_base
1.24262	2.7275	12.1385	0.000493913	CTB-186H2.3	2.36628	tori.T6_v_base
1.67642	2.96441	12.4026	0.000428737	CTB-22K14.1	3.19635	tori.T6_v_base
1.19022	2.78444	10.9201	0.000951282	CTB-32O4.2	2.28187	tori.T6_v_base
1.74565	2.59481	16.9876	3.76239e-05	CTB-32O4.3	3.35346	tori.T6_v_base
1.49368	3.30957	9.04949	0.00262768	CTB-33O18.3	2.81606	tori.T6_v_base
1.57625	3.36137	9.26343	0.00233775	CTB-43I4.1	2.98194	tori.T6_v_base
1.06919	2.63158	5.96096	0.0146261	CTB-47B11.3	2.09825	tori.T6_v_base
0.820957	2.77075	5.64302	0.017525	CTB-50L17.14	1.76658	tori.T6_v_base
0.868009	2.42727	9.61498	0.00192997	CTB-52I2.4	1.82514	tori.T6_v_base
1.07712	3.12546	8.41122	0.00372913	CTB-55O6.12	2.10982	tori.T6_v_base
1.05039	2.92621	5.44661	0.0196064	CTB-58E17.5	2.07109	tori.T6_v_base
1.51222	3.81672	6.53597	0.0105714	CTB-95D12.1	2.85249	tori.T6_v_base
1.24728	2.83165	6.4587	0.011041	CTBP1-AS	2.37394	tori.T6_v_base
1.59826	2.59999	15.7824	7.10596e-05	CTBP2P6	3.02778	tori.T6_v_base
1.18995	3.39259	7.00891	0.00811051	CTC-203F4.2	2.28145	tori.T6_v_base
0.940527	3.34469	7.29542	0.00691305	CTC-231O11.1	1.91923	tori.T6_v_base
1.13685	3.98721	5.69295	0.0170332	CTC-236F12.4	2.19901	tori.T6_v_base
1.28132	3.1579	6.94108	0.00842384	CTC-242N15.1	2.4306	tori.T6_v_base
1.36457	3.68815	7.66409	0.00563305	CTC-251D13.1	2.57499	tori.T6_v_base
1.33771	3.5367	10.8653	0.000979816	CTC-260E6.6	2.52749	tori.T6_v_base
0.994492	2.48569	5.54839	0.0184977	CTC-261N6.2	1.99238	tori.T6_v_base
1.42602	2.809	12.2295	0.000470389	CTC-277H1.6	2.68704	tori.T6_v_base
1.44221	3.94297	8.34586	0.00386567	CTC-277H1.7	2.71737	tori.T6_v_base
1.25063	2.65726	8.36475	0.0038257	CTC-278L1.1	2.37945	tori.T6_v_base
1.31854	2.8981	8.98779	0.0027179	CTC-281F24.3	2.49414	tori.T6_v_base
1.70072	3.85296	10.9333	0.000944508	CTC-304I17.1	3.25062	tori.T6_v_base
1.60996	3.35268	9.9138	0.00164044	CTC-304I17.5	3.05243	tori.T6_v_base
1.39232	3.01538	11.4795	0.000703676	CTC-308K20.1	2.625	tori.T6_v_base
0.71461	2.36426	5.28032	0.0215678	CTC-329D1.2	1.64104	tori.T6_v_base
1.26331	3.70901	6.08289	0.0136498	CTC-338M12.2	2.40045	tori.T6_v_base
1.68319	3.16862	10.0399	0.00153186	CTC-340A15.2	3.21137	tori.T6_v_base
1.19283	3.49874	6.29256	0.0121246	CTC-340D7.1	2.286	tori.T6_v_base
0.923898	2.94193	8.24253	0.00409201	CTC-351M12.1	1.89723	tori.T6_v_base
1.54183	2.84235	14.1725	0.000166786	CTC-360G5.9	2.91163	tori.T6_v_base
1.23021	2.72207	10.1359	0.00145409	CTC-360J11.4	2.34602	tori.T6_v_base
1.29862	2.81006	9.39491	0.00217589	CTC-360P9.4	2.45994	tori.T6_v_base
1.05825	2.56156	9.78775	0.00175678	CTC-378H22.2	2.0824	tori.T6_v_base
1.47529	4.14046	11.4557	0.000712741	CTC-425O23.5	2.7804	tori.T6_v_base
0.996804	3.20464	5.87642	0.015345	CTC-436P18.1	1.99557	tori.T6_v_base
1.24996	2.55776	10.9182	0.00095223	CTC-439O9.1	2.37835	tori.T6_v_base
1.14129	2.53798	7.55742	0.00597634	CTC-448F2.7	2.20578	tori.T6_v_base
1.27894	2.76717	8.46102	0.00362837	CTC-453G23.8	2.4266	tori.T6_v_base
1.62484	3.45482	13.158	0.000286299	CTC-459F4.1	3.08407	tori.T6_v_base
1.12205	4.8351	16.2453	5.56476e-05	CTC-459F4.3	2.17656	tori.T6_v_base
1.07665	2.87837	9.08003	0.00258416	CTC-463A16.1	2.10914	tori.T6_v_base
1.19238	3.03915	5.54976	0.0184833	CTC-467M3.3	2.28529	tori.T6_v_base
1.5683	3.39807	11.5488	0.000677923	CTC-479C5.10	2.96555	tori.T6_v_base
0.949279	3.66517	10.703	0.00106959	CTC-479C5.12	1.93091	tori.T6_v_base
1.22181	3.10634	6.03754	0.0140048	CTC-499B15.7	2.33239	tori.T6_v_base
1.56091	3.57749	10.1023	0.00148082	CTC-523E23.5	2.95039	tori.T6_v_base
1.18523	2.62241	9.38012	0.00219352	CTC-525D6.1	2.27399	tori.T6_v_base
1.29119	3.12051	8.38004	0.00379365	CTC-529P8.1	2.44731	tori.T6_v_base
1.58067	3.19814	9.60795	0.00193737	CTC-558O2.1	2.99108	tori.T6_v_base
1.43582	3.56179	9.09492	0.0025632	CTC-559E9.1	2.70536	tori.T6_v_base
1.57418	3.55981	8.5008	0.0035499	CTC-575N7.1	2.97766	tori.T6_v_base
1.61751	3.00019	10.2392	0.00137491	CTC-774J1.1	3.06846	tori.T6_v_base
1.51205	3.75776	7.89689	0.00495199	CTD-2001J20.1	2.85216	tori.T6_v_base
1.59556	3.27077	10.9177	0.000952496	CTD-2006K23.1	3.02212	tori.T6_v_base
1.43923	2.84079	14.8471	0.000116587	CTD-2006K23.2	2.71176	tori.T6_v_base
1.48949	2.73888	11.4203	0.000726471	CTD-2006M22.2	2.8079	tori.T6_v_base
1.17794	3.25182	8.32827	0.00390328	CTD-2008P7.9	2.26253	tori.T6_v_base
1.25435	2.73592	8.71005	0.00316461	CTD-2012K14.5	2.3856	tori.T6_v_base
1.36945	3.08861	8.07193	0.00449563	CTD-2013N17.6	2.58372	tori.T6_v_base
1.47557	3.55098	6.80104	0.00911046	CTD-2013N24.2	2.78093	tori.T6_v_base
1.63339	3.97143	7.52842	0.00607331	CTD-2015G9.2	3.10241	tori.T6_v_base
0.581278	3.84428	4.48024	0.0342888	CTD-2015H6.3	1.49617	tori.T6_v_base
1.46613	3.70536	8.32413	0.00391219	CTD-2016O11.1	2.76279	tori.T6_v_base
0.992948	4.91962	6.82764	0.00897576	CTD-2017D11.1	1.99025	tori.T6_v_base
1.30553	3.03479	6.82009	0.0090138	CTD-2023N9.3	2.47175	tori.T6_v_base
1.00497	2.81987	6.12366	0.0133384	CTD-2026C7.1	2.0069	tori.T6_v_base
1.14533	2.46068	10.2987	0.00133125	CTD-2026K11.4	2.21197	tori.T6_v_base
1.4694	3.23358	6.36209	0.0116584	CTD-2026K11.6	2.76907	tori.T6_v_base
1.14393	3.30126	6.11246	0.0134232	CTD-2028E8.1	2.20982	tori.T6_v_base
1.28723	2.88783	13.3157	0.000263191	CTD-2033A16.2	2.44059	tori.T6_v_base
1.1082	2.51015	8.57273	0.00341235	CTD-2033D24.2	2.15577	tori.T6_v_base
1.31499	3.56592	7.92243	0.00488257	CTD-2044J15.1	2.48801	tori.T6_v_base
1.24118	2.87452	11.951	0.000546171	CTD-2047H16.3	2.36392	tori.T6_v_base
1.13936	4.04514	6.39728	0.0114295	CTD-2047H16.4	2.20284	tori.T6_v_base
0.99562	2.88727	6.95027	0.00838068	CTD-2054N24.2	1.99394	tori.T6_v_base
1.54496	3.86945	10.7853	0.00102308	CTD-2083E4.4	2.91796	tori.T6_v_base
1.2762	2.70524	12.0392	0.000520936	CTD-2086O20.1	2.422	tori.T6_v_base
1.13523	2.33072	11.1038	0.00086149	CTD-2132N18.2	2.19654	tori.T6_v_base
1.37107	2.65683	12.7806	0.000350227	CTD-2135D7.4	2.58662	tori.T6_v_base
0.950487	3.45179	5.6289	0.0176667	CTD-2135D7.5	1.93252	tori.T6_v_base
1.29423	3.27356	7.25144	0.0070844	CTD-2135J3.3	2.45246	tori.T6_v_base
1.26584	2.48817	10.3773	0.00127572	CTD-2139B15.4	2.40467	tori.T6_v_base
1.68717	3.57288	9.23977	0.00236815	CTD-2147F2.2	3.22025	tori.T6_v_base
1.4057	2.8669	14.9305	0.000111547	CTD-2162K18.3	2.64946	tori.T6_v_base
0.713607	2.58823	4.20343	0.0403422	CTD-2173L22.4	1.6399	tori.T6_v_base
1.20154	3.18705	8.51177	0.00352856	CTD-2179L22.1	2.29985	tori.T6_v_base
1.32575	3.25291	6.63284	0.0100116	CTD-2184C24.2	2.50664	tori.T6_v_base
1.17809	2.44282	9.60105	0.00194466	CTD-2184D3.5	2.26277	tori.T6_v_base
1.2137	2.6171	9.08391	0.00257868	CTD-2200P10.1	2.31932	tori.T6_v_base
0.928212	4.94123	8.26879	0.00403324	CTD-2201E18.3	1.90292	tori.T6_v_base
1.15357	2.70153	11.175	0.000829071	CTD-2203K17.1	2.22464	tori.T6_v_base
1.87062	3.41021	10.759	0.00103776	CTD-2207A17.1	3.65691	tori.T6_v_base
1.54639	3.75215	8.28036	0.00400763	CTD-2210P24.1	2.92085	tori.T6_v_base
0.759575	3.15726	4.34073	0.037211	CTD-2233K9.1	1.69299	tori.T6_v_base
1.15459	3.03867	9.89969	0.00165307	CTD-2260A17.2	2.2262	tori.T6_v_base
1.69042	3.4143	10.5898	0.00113716	CTD-2269F5.1	3.22751	tori.T6_v_base
1.47316	3.39796	8.68405	0.00321007	CTD-2270L9.3	2.77629	tori.T6_v_base
0.554531	5.29751	3.98899	0.0457985	CTD-2270P14.1	1.46869	tori.T6_v_base
1.00352	3.97696	10.6098	0.00112492	CTD-2270P14.5	2.00489	tori.T6_v_base
1.40823	3.00576	10.24	0.00137424	CTD-2272G21.2	2.65412	tori.T6_v_base
1.40749	3.78444	8.54153	0.00347134	CTD-2281M20.1	2.65276	tori.T6_v_base
1.74587	3.537	10.2775	0.00134662	CTD-2284J15.1	3.35398	tori.T6_v_base
1.52033	3.72118	7.01862	0.00806663	CTD-2286N8.1	2.86857	tori.T6_v_base
0.734889	3.01115	4.40471	0.0358397	CTD-2287O16.5	1.66427	tori.T6_v_base
1.36467	3.02848	7.29495	0.00691487	CTD-2288O8.1	2.57517	tori.T6_v_base
1.4256	2.99627	7.97359	0.00474646	CTD-2290P7.1	2.68627	tori.T6_v_base
1.62332	3.5727	9.36026	0.00221741	CTD-2292M16.8	3.08084	tori.T6_v_base
1.48577	3.96124	11.2095	0.000813796	CTD-2292P10.4	2.80067	tori.T6_v_base
1.98105	3.72503	12.3041	0.000451965	CTD-2297D10.2	3.9478	tori.T6_v_base
1.0158	2.82615	5.02043	0.0250499	CTD-2298J14.2	2.02203	tori.T6_v_base
1.36223	2.87206	8.84932	0.00293198	CTD-2299N12.1	2.57082	tori.T6_v_base
0.584781	2.38235	4.31936	0.037681	CTD-2302E22.4	1.49981	tori.T6_v_base
1.07131	2.97761	7.14219	0.00752912	CTD-2308L22.1	2.10134	tori.T6_v_base
1.88357	3.4121	13.3976	0.000251951	CTD-2311M21.3	3.68988	tori.T6_v_base
1.2821	4.45035	6.36097	0.0116658	CTD-2313J23.1	2.43193	tori.T6_v_base
1.44874	4.28171	8.0421	0.00457026	CTD-2314G24.2	2.72969	tori.T6_v_base
0.900112	2.64848	9.62366	0.00192087	CTD-2319I12.4	1.86621	tori.T6_v_base
1.51541	2.55222	14.2207	0.000162572	CTD-2333K2.1	2.85879	tori.T6_v_base
1.23066	3.00216	10.1744	0.00142404	CTD-2341M24.1	2.34675	tori.T6_v_base
1.42114	4.20319	10.3589	0.00128853	CTD-2353F22.1	2.67797	tori.T6_v_base
1.22203	3.16486	10.7353	0.00105112	CTD-2357A8.3	2.33275	tori.T6_v_base
1.53361	4.47176	10.6473	0.00110231	CTD-2366F13.1	2.89509	tori.T6_v_base
1.25517	4.68905	11.9766	0.000538718	CTD-2368P22.1	2.38695	tori.T6_v_base
1.14297	3.36088	6.78172	0.00920963	CTD-2369P2.8	2.20835	tori.T6_v_base
0.812354	2.84136	5.07223	0.0243121	CTD-2373N4.3	1.75607	tori.T6_v_base
1.31302	2.76899	10.5018	0.00119257	CTD-2376I4.1	2.48461	tori.T6_v_base
1.46601	3.11268	10.1055	0.00147827	CTD-2377D24.6	2.76257	tori.T6_v_base
1.12946	2.52654	10.7101	0.00106552	CTD-2506J14.1	2.18777	tori.T6_v_base
0.935649	3.01234	10.679	0.00108361	CTD-2506P8.6	1.91275	tori.T6_v_base
1.29405	2.88099	8.91504	0.00282832	CTD-2509G16.2	2.45216	tori.T6_v_base
1.19929	5.08184	6.01577	0.0141786	CTD-2516F10.2	2.29627	tori.T6_v_base
1.48599	3.15185	9.73139	0.00181147	CTD-2516K3.3	2.80109	tori.T6_v_base
0.830768	2.60961	6.03676	0.014011	CTD-2517M22.14	1.77863	tori.T6_v_base
0.656795	2.80502	8.77575	0.00305261	CTD-2517O10.6	1.57658	tori.T6_v_base
1.25387	2.71677	9.57681	0.00197051	CTD-2520I13.1	2.3848	tori.T6_v_base
1.04129	3.15951	4.31869	0.0376959	CTD-2521M24.4	2.05807	tori.T6_v_base
1.19267	3.01255	6.48516	0.0108778	CTD-2525P14.5	2.28575	tori.T6_v_base
1.41838	3.4073	9.5419	0.00200833	CTD-2527I21.15	2.67285	tori.T6_v_base
1.46614	3.41544	8.52436	0.00350424	CTD-2536I1.2	2.76282	tori.T6_v_base
0.939777	2.33688	10.5688	0.00115013	CTD-2538C1.2	1.91823	tori.T6_v_base
1.83705	2.99616	13.5776	0.0002289	CTD-2541J13.1	3.57278	tori.T6_v_base
1.65073	4.53463	10.3148	0.00131971	CTD-2541M15.1	3.13991	tori.T6_v_base
0.788013	2.7429	5.33143	0.0209442	CTD-2542L18.1	1.72669	tori.T6_v_base
0.607178	3.4078	4.99422	0.0254321	CTD-2547G23.4	1.52328	tori.T6_v_base
1.14873	3.41885	8.48137	0.00358802	CTD-2547L16.1	2.21718	tori.T6_v_base
1.32111	2.66177	17.3585	3.09517e-05	CTD-2547L24.3	2.49858	tori.T6_v_base
0.606628	2.35467	4.19363	0.0405761	CTD-2553L13.9	1.5227	tori.T6_v_base
1.4541	2.87952	18.1397	2.05273e-05	CTD-2554C21.1	2.73986	tori.T6_v_base
0.985282	4.09889	4.4605	0.0346874	CTD-2554C21.2	1.9797	tori.T6_v_base
1.21212	2.65706	7.71812	0.00546692	CTD-2561F5.1	2.31677	tori.T6_v_base
1.42868	3.58893	7.59959	0.00583815	CTD-2561J22.5	2.692	tori.T6_v_base
0.686736	2.71551	4.28752	0.0383932	CTD-2562G15.3	1.60964	tori.T6_v_base
1.97908	3.54022	12.1343	0.00049503	CTD-2562J17.4	3.9424	tori.T6_v_base
1.34681	3.07783	12.3467	0.000441774	CTD-2574D22.2	2.54349	tori.T6_v_base
0.941118	2.68121	7.53697	0.00604455	CTD-2574D22.3	1.92002	tori.T6_v_base
1.77558	4.22697	9.04909	0.00262826	CTD-2586B10.1	3.42375	tori.T6_v_base
0.56227	2.99913	4.59625	0.0320419	CTD-2587H24.14	1.47659	tori.T6_v_base
1.19934	3.7947	8.95144	0.00277251	CTD-2587M2.1	2.29635	tori.T6_v_base
1.33766	2.70786	9.71932	0.00182341	CTD-2591A1.1	2.52741	tori.T6_v_base
0.48861	3.34255	6.21268	0.0126839	CTD-2619J13.14	1.40309	tori.T6_v_base
1.39837	3.01396	14.3281	0.000153557	CTD-2619J13.17	2.63604	tori.T6_v_base
1.52996	4.39451	12.2023	0.0004773	CTD-2619J13.19	2.88778	tori.T6_v_base
1.23818	3.00667	9.28003	0.00231665	CTD-2620I22.3	2.359	tori.T6_v_base
1.32278	4.09113	7.14475	0.00751836	CTD-2626G11.2	2.50148	tori.T6_v_base
1.21547	2.99202	11.7925	0.000594706	CTD-2630F21.1	2.32216	tori.T6_v_base
1.39082	2.83259	11.163	0.000834465	CTD-2647E9.1	2.62227	tori.T6_v_base
0.931183	2.79331	5.53689	0.0186197	CTD-2650P22.1	1.90684	tori.T6_v_base
1.42476	3.68058	6.52849	0.010616	CTD-2651B20.3	2.6847	tori.T6_v_base
1.31536	2.87793	7.84058	0.00510862	CTD-2651B20.4	2.48865	tori.T6_v_base
1.03249	2.35415	9.17869	0.0024485	CTD-3035D6.2	2.04555	tori.T6_v_base
1.26517	2.92197	7.592	0.00586279	CTD-3046C4.1	2.40356	tori.T6_v_base
1.42649	2.81473	8.50359	0.00354447	CTD-3051D23.1	2.68792	tori.T6_v_base
1.08603	2.80799	9.91996	0.00163496	CTD-3060P21.1	2.12288	tori.T6_v_base
1.35819	3.01907	11.3944	0.000736642	CTD-3064H18.4	2.56363	tori.T6_v_base
1.19004	2.50957	10.4797	0.0012069	CTD-3064M3.4	2.2816	tori.T6_v_base
0.899522	2.56568	11.6835	0.000630553	CTD-3074O7.5	1.86545	tori.T6_v_base
1.15939	2.80971	7.40469	0.00650542	CTD-3076M17.1	2.23364	tori.T6_v_base
1.11857	2.82417	6.97553	0.00826319	CTD-3118D7.1	2.17131	tori.T6_v_base
1.15035	2.69659	7.84218	0.0051041	CTD-3126B10.2	2.21968	tori.T6_v_base
0.976646	2.28665	11.1154	0.000856134	CTD-3131K8.2	1.96789	tori.T6_v_base
0.809875	3.4283	7.89608	0.0049542	CTD-3138B18.5	1.75306	tori.T6_v_base
1.36988	3.775	5.1811	0.0228339	CTD-3145H4.1	2.5845	tori.T6_v_base
1.53622	2.60901	16.0971	6.01749e-05	CTD-3162L10.1	2.90034	tori.T6_v_base
0.964893	2.47324	9.21173	0.00240469	CTD-3185P2.1	1.95192	tori.T6_v_base
1.44689	3.56502	10.4901	0.00120014	CTD-3193O13.12	2.72619	tori.T6_v_base
1.36497	3.14484	7.59321	0.00585884	CTD-3194G12.2	2.57571	tori.T6_v_base
0.992101	3.12758	4.82496	0.0280505	CTD-3220F14.1	1.98908	tori.T6_v_base
0.94198	2.74266	5.58201	0.0181458	CTD-3222D19.12	1.92116	tori.T6_v_base
1.0309	3.34775	4.21681	0.0400254	CTD-3222D19.9	2.0433	tori.T6_v_base
1.20721	2.62785	8.93086	0.00280393	CTD-3229J4.1	2.3089	tori.T6_v_base
0.995499	2.50849	9.86143	0.0016878	CTD-3234P18.6	1.99377	tori.T6_v_base
1.1012	3.02916	10.055	0.00151932	CTF1	2.14534	tori.T6_v_base
1.57404	4.38661	7.74448	0.00538768	CTNNA3	2.97738	tori.T6_v_base
1.17948	2.4054	12.1096	0.000501628	CTNNAP1	2.26495	tori.T6_v_base
1.31145	3.45429	6.32359	0.0119142	CTRC	2.48191	tori.T6_v_base
0.603758	3.88033	5.16146	0.0230935	CTSV	1.51967	tori.T6_v_base
0.572072	2.55311	4.61681	0.0316601	CTU1	1.48666	tori.T6_v_base
0.700969	3.06157	4.97289	0.0257476	CUBN	1.6256	tori.T6_v_base
0.943781	6.82449	11.8632	0.000572545	CWC27	1.92356	tori.T6_v_base
0.927173	5.8311	5.20871	0.0224741	CX3CL1	1.90155	tori.T6_v_base
1.09671	3.84336	5.22394	0.022278	CX3CR1	2.13866	tori.T6_v_base
2.98397	7.23684	29.307	6.17737e-08	CXCL10	7.91159	tori.T6_v_base
3.4869	5.02082	30.4215	3.47648e-08	CXCL11	11.2114	tori.T6_v_base
1.096	2.91437	5.31079	0.0211938	CXCR1	2.13761	tori.T6_v_base
1.27853	2.80965	8.77458	0.00305458	CXCR2	2.42592	tori.T6_v_base
0.936601	2.82325	5.29289	0.0214127	CXCR2P1	1.91401	tori.T6_v_base
0.994123	4.02452	21.2322	4.06869e-06	CYB561D1	1.99187	tori.T6_v_base
0.940431	4.45109	10.3351	0.00130522	CYB5R2	1.9191	tori.T6_v_base
1.33546	4.45957	12.0607	0.000514947	CYB5RL	2.52356	tori.T6_v_base
1.37571	2.84442	10.4015	0.00125912	CYP11B1	2.59495	tori.T6_v_base
1.4853	2.58568	15.0702	0.000103586	CYP11B2	2.79976	tori.T6_v_base
1.41015	3.24314	8.11716	0.00438483	CYP19A1	2.65765	tori.T6_v_base
4.5901	5.3358	55.9577	7.40455e-14	CYP1A1	24.0856	tori.T6_v_base
1.30695	7.27843	11.3842	0.000740706	CYP1B1	2.47418	tori.T6_v_base
1.52658	4.17486	11.5691	0.000670555	CYP1B1-AS1	2.88102	tori.T6_v_base
0.882266	3.16677	6.70885	0.00959357	CYP27C1	1.84327	tori.T6_v_base
1.66117	3.65623	7.38706	0.00656948	CYP2C19	3.16272	tori.T6_v_base
0.952072	2.5421	8.67039	0.00323422	CYP2D7	1.93465	tori.T6_v_base
1.52857	4.52888	7.6763	0.00559507	CYP2E1	2.885	tori.T6_v_base
0.763692	3.96107	8.56192	0.00343267	CYP2R1	1.69783	tori.T6_v_base
0.960386	2.95142	6.33398	0.0118446	CYP2T1P	1.94583	tori.T6_v_base
0.42199	3.4694	4.46777	0.0345401	CYP2U1	1.33977	tori.T6_v_base
1.29349	4.02175	6.32881	0.0118792	CYP46A1	2.4512	tori.T6_v_base
1.42134	3.11653	7.37449	0.00661556	CYP4A22	2.67834	tori.T6_v_base
1.30495	2.95482	10.0799	0.00149897	CYP4F12	2.47075	tori.T6_v_base
1.69711	2.7853	18.4003	1.7903e-05	CYP4F26P	3.24251	tori.T6_v_base
1.87992	3.80347	9.74783	0.00179534	CYP4F8	3.68055	tori.T6_v_base
1.06541	2.68825	7.05674	0.00789676	CYP51A1-AS1	2.09276	tori.T6_v_base
1.44456	3.55056	8.6358	0.0032962	D21S2088E	2.72179	tori.T6_v_base
1.31165	3.09362	9.93576	0.00162099	DAB1	2.48225	tori.T6_v_base
1.17127	3.6574	8.19124	0.00420931	DACT3	2.2521	tori.T6_v_base
1.42763	3.08464	9.67825	0.00186462	DACT3-AS1	2.69005	tori.T6_v_base
0.82901	5.73396	4.86112	0.0274685	DAPP1	1.77647	tori.T6_v_base
0.985207	2.74458	8.43432	0.00368205	DARS-AS1	1.9796	tori.T6_v_base
0.688107	2.38958	4.1729	0.0410755	DAW1	1.61117	tori.T6_v_base
1.17698	4.27608	12.4938	0.000408301	DBF4B	2.26104	tori.T6_v_base
1.37587	2.83173	11.3031	0.000773788	DBIL5P	2.59525	tori.T6_v_base
0.488339	5.07466	5.94237	0.0147811	DBT	1.40283	tori.T6_v_base
1.03067	2.78941	8.3655	0.00382412	DCAF13P3	2.04298	tori.T6_v_base
0.537464	4.03605	12.3608	0.000438438	DCAF4	1.45142	tori.T6_v_base
1.32902	3.13302	13.4598	0.000243734	DCAF4L1	2.51232	tori.T6_v_base
0.96009	3.52463	7.30988	0.00685767	DCAF4L2	1.94543	tori.T6_v_base
1.28394	3.09127	7.99613	0.00468774	DCAF8L1	2.43503	tori.T6_v_base
1.69702	3.1706	10.5173	0.0011826	DCAF8L2	3.2423	tori.T6_v_base
1.11862	3.63705	5.688	0.0170813	DCC	2.1714	tori.T6_v_base
1.17169	3.54951	7.82793	0.00514449	DCDC1	2.25276	tori.T6_v_base
1.45295	4.88148	7.09768	0.00771837	DCHS2	2.73768	tori.T6_v_base
1.35648	3.78912	10.129	0.00145953	DCLK3	2.56059	tori.T6_v_base
0.64508	4.66783	9.31277	0.00227563	DCPS	1.56383	tori.T6_v_base
1.26985	3.37623	7.44716	0.00635367	DCT	2.41136	tori.T6_v_base
0.415692	5.57662	13.3906	0.000252893	DCUN1D5	1.33394	tori.T6_v_base
1.39616	4.08723	6.37684	0.0115619	DCX	2.63201	tori.T6_v_base
0.335773	4.48549	4.95919	0.0259524	DDB2	1.26205	tori.T6_v_base
1.35573	3.45994	9.27355	0.00232486	DDN	2.55926	tori.T6_v_base
0.694908	2.3823	7.09154	0.00774488	DDO	1.61878	tori.T6_v_base
1.32796	3.27363	7.89885	0.00494661	DDR1-AS1	2.51047	tori.T6_v_base
0.87368	2.52366	5.1947	0.0226559	DDTL	1.83233	tori.T6_v_base
1.16412	3.55544	7.63266	0.00573207	DDX10P1	2.24097	tori.T6_v_base
1.33119	3.3222	8.18816	0.00421648	DDX10P2	2.5161	tori.T6_v_base
1.46811	3.36073	10.9665	0.000927751	DDX11-AS1	2.76658	tori.T6_v_base
0.496703	5.22526	17.2393	3.29556e-05	DDX20	1.41098	tori.T6_v_base
1.68967	4.65804	8.49808	0.00355522	DDX25	3.22582	tori.T6_v_base
0.385234	3.59322	4.26245	0.0389638	DDX28	1.30607	tori.T6_v_base
1.27814	2.61697	8.61331	0.00333715	DDX3P1	2.42526	tori.T6_v_base
1.32638	3.31396	8.82558	0.00297037	DDX43P1	2.50772	tori.T6_v_base
1.22011	2.42604	17.7682	2.49525e-05	DDX50P1	2.32964	tori.T6_v_base
0.75794	5.94025	10.0572	0.00151755	DDX58	1.69107	tori.T6_v_base
0.61232	6.27885	5.7614	0.0163821	DDX60	1.52872	tori.T6_v_base
1.11348	2.76653	7.01315	0.0080913	2023-12-01	2.16367	tori.T6_v_base
1.1929	2.8807	7.01521	0.00808201	DEFB132	2.28612	tori.T6_v_base
0.955387	3.9862	14.2082	0.000163653	DENND2C	1.9391	tori.T6_v_base
0.738306	2.8674	9.79418	0.00175065	DEPDC7	1.66822	tori.T6_v_base
1.17733	3.90569	10.6792	0.00108345	DET1	2.26158	tori.T6_v_base
0.605204	2.62414	4.62701	0.0314724	DFFBP1	1.52119	tori.T6_v_base
1.51522	2.85126	12.7621	0.000353709	DFNB59	2.85842	tori.T6_v_base
1.18635	4.15207	14.3434	0.00015231	DGAT2	2.27576	tori.T6_v_base
1.10021	3.42198	10.3071	0.00132517	DGCR11	2.14386	tori.T6_v_base
0.396634	4.759	12.6573	0.000374112	DGCR14	1.31643	tori.T6_v_base
0.417504	5.19795	9.57876	0.00196841	DGCR8	1.33562	tori.T6_v_base
1.53378	4.27018	11.5214	0.000687982	DGCR9	2.89544	tori.T6_v_base
0.501283	4.98357	9.47114	0.0020873	DGKE	1.41547	tori.T6_v_base
1.1278	4.67058	13.6318	0.000222392	DGKG	2.18525	tori.T6_v_base
1.35594	4.29641	11.0011	0.000910592	DGKI	2.55964	tori.T6_v_base
1.47994	3.00835	10.9716	0.000925203	DGKK	2.78938	tori.T6_v_base
0.350204	5.33186	7.10491	0.00768729	DHDDS	1.27474	tori.T6_v_base
1.50175	3.82183	7.54793	0.0060079	DHFRP2	2.83185	tori.T6_v_base
1.26347	3.27116	7.07286	0.00782604	DHH	2.40072	tori.T6_v_base
0.539398	4.26558	5.09707	0.0239663	DHODH	1.45337	tori.T6_v_base
0.900446	3.95189	9.04437	0.00263505	DHRS11	1.86664	tori.T6_v_base
0.487659	3.69697	6.70846	0.00959564	DHRS12	1.40217	tori.T6_v_base
1.71757	4.36682	14.1333	0.000170303	DHRS2	3.28882	tori.T6_v_base
0.671778	4.33193	11.407	0.000731684	DHRS4-AS1	1.59303	tori.T6_v_base
0.597513	4.05761	6.76587	0.00929175	DHRS7B	1.51311	tori.T6_v_base
1.34022	3.23455	7.44475	0.00636216	DHX9P1	2.5319	tori.T6_v_base
0.95131	3.95233	7.29899	0.00689935	DICER1-AS1	1.93363	tori.T6_v_base
0.814809	5.96483	23.4638	1.27289e-06	DIEXF	1.75906	tori.T6_v_base
0.691819	4.57326	15.5473	8.04653e-05	DIMT1	1.61532	tori.T6_v_base
0.858511	2.87681	4.22056	0.0399369	DIO1	1.81317	tori.T6_v_base
1.33059	3.45244	7.69245	0.00554522	DIO3OS	2.51506	tori.T6_v_base
0.681495	3.20333	6.48315	0.0108902	DIRAS1	1.6038	tori.T6_v_base
1.10911	3.60979	5.16149	0.0230931	DIRAS2	2.15712	tori.T6_v_base
1.20257	3.28558	9.97101	0.00159024	DIRAS3	2.3015	tori.T6_v_base
1.07205	3.33673	6.64844	0.00992429	DIRC3	2.10242	tori.T6_v_base
1.67717	5.15096	9.34629	0.00223438	DIRC3-AS1	3.19799	tori.T6_v_base
1.03934	5.3806	14.8315	0.000117558	DISP1	2.05529	tori.T6_v_base
1.68117	4.85888	9.77251	0.00177141	DISP2	3.20689	tori.T6_v_base
1.7137	2.97237	13.1039	0.000294678	DKFZP434A062	3.28002	tori.T6_v_base
0.931468	4.01989	6.27527	0.0122434	DKFZP434I0714	1.90722	tori.T6_v_base
1.24036	3.6708	5.79419	0.0160793	DKFZp434J0226	2.36258	tori.T6_v_base
1.30156	4.50889	6.04916	0.0139129	DKFZP434L187	2.46496	tori.T6_v_base
1.42833	3.53875	6.04971	0.0139085	DKFZp434P228	2.69136	tori.T6_v_base
0.905221	5.50291	6.46434	0.0110061	DLEU1	1.87283	tori.T6_v_base
0.893699	4.54485	8.0709	0.00449817	DLEU2	1.85793	tori.T6_v_base
1.37409	3.84685	8.06906	0.00450274	DLEU2L	2.59205	tori.T6_v_base
1.06775	3.42869	5.8455	0.0156169	DLEU7	2.09616	tori.T6_v_base
1.29928	5.01992	7.88136	0.0049947	DLG2	2.46105	tori.T6_v_base
1.44785	2.82619	11.872	0.000569828	DLG5-AS1	2.72802	tori.T6_v_base
0.915565	4.06024	3.96744	0.0463882	DLGAP1	1.88631	tori.T6_v_base
0.698711	3.82057	4.8925	0.0269735	DLGAP1-AS2	1.62305	tori.T6_v_base
1.59469	3.36517	10.561	0.001155	DLGAP1-AS3	3.0203	tori.T6_v_base
1.67972	4.74304	9.61639	0.00192849	DLGAP2	3.20367	tori.T6_v_base
1.00878	2.49355	7.54163	0.00602895	DLK2	2.01221	tori.T6_v_base
1.49168	2.99757	11.6771	0.000632729	DLX1	2.81216	tori.T6_v_base
0.669285	2.60916	4.47756	0.0343428	DLX3	1.59028	tori.T6_v_base
0.935262	2.90521	6.93885	0.00843435	DLX5	1.91224	tori.T6_v_base
0.965094	2.66027	6.96555	0.0083094	DLX6	1.95219	tori.T6_v_base
1.56718	4.93704	9.70958	0.0018331	DLX6-AS1	2.96325	tori.T6_v_base
1.98111	3.953	12.1267	0.000497063	DMBX1	3.94797	tori.T6_v_base
0.655305	5.86863	3.90356	0.0481838	DMD	1.57495	tori.T6_v_base
1.46795	2.72213	15.5214	8.15755e-05	DMRT2	2.76629	tori.T6_v_base
0.805343	2.90959	6.35654	0.0116949	DMRTA1	1.74756	tori.T6_v_base
1.52514	3.0433	12.431	0.000422276	DMRTC2	2.87815	tori.T6_v_base
1.13786	3.96468	9.03219	0.00265267	DNAH10OS	2.20055	tori.T6_v_base
0.894461	4.55794	4.8884	0.0270378	DNAH7	1.85892	tori.T6_v_base
0.790723	2.5543	5.07207	0.0243143	DNAH8	1.72994	tori.T6_v_base
1.05593	2.82353	6.67499	0.00977752	DNAJA1P1	2.07906	tori.T6_v_base
0.719794	2.70172	4.49336	0.0340267	DNAJA1P3	1.64695	tori.T6_v_base
1.21217	2.85539	7.25247	0.00708034	DNAJB7	2.31686	tori.T6_v_base
0.951802	4.06716	20.6257	5.58423e-06	DNAJC18	1.93429	tori.T6_v_base
0.485911	4.02265	4.04908	0.0441955	DNAJC27	1.40047	tori.T6_v_base
1.26783	3.65755	7.19297	0.00731898	DNAJC27-AS1	2.40799	tori.T6_v_base
0.580279	4.51398	9.81537	0.00173059	DNAL1	1.49514	tori.T6_v_base
1.02826	5.48816	6.61867	0.0100915	DNHD1	2.03956	tori.T6_v_base
1.80256	4.16489	7.10306	0.00769525	DNM1P41	3.48838	tori.T6_v_base
1.56184	3.06687	9.58229	0.00196463	DNM1P46	2.9523	tori.T6_v_base
1.76389	4.15342	9.79564	0.00174926	DNM1P51	3.39613	tori.T6_v_base
0.918005	4.49981	5.6447	0.0175082	DNM3	1.8895	tori.T6_v_base
1.32441	3.02323	9.38072	0.00219279	DOC2A	2.50431	tori.T6_v_base
1.27168	3.66291	7.48879	0.00620842	DOCK11P1	2.41443	tori.T6_v_base
1.55896	3.05878	10.9955	0.00091331	DOCK4-AS1	2.9464	tori.T6_v_base
1.00196	2.8463	6.16543	0.013027	DOCK9-AS2	2.00271	tori.T6_v_base
0.837483	4.45668	4.7147	0.0299058	DOK6	1.78693	tori.T6_v_base
0.625126	3.96658	15.6569	7.59367e-05	DOLK	1.54235	tori.T6_v_base
0.341518	5.56885	6.50945	0.0107303	DPF2	1.26709	tori.T6_v_base
1.35956	5.37418	7.07653	0.00781002	DPF3	2.56607	tori.T6_v_base
0.350004	4.15679	4.4135	0.0356556	DPH5	1.27456	tori.T6_v_base
0.480797	3.61832	5.00999	0.0252014	DPH6	1.39551	tori.T6_v_base
1.33121	2.80322	9.76087	0.00178266	DPH6-AS1	2.51613	tori.T6_v_base
0.439806	4.06743	6.36147	0.0116625	DPH7	1.35642	tori.T6_v_base
1.68359	4.65258	9.69759	0.0018451	DPP10-AS1	3.21225	tori.T6_v_base
1.72367	4.47798	10.5334	0.00117235	DPP6	3.30275	tori.T6_v_base
1.69564	3.45682	10.9508	0.000935618	DPPA4	3.23922	tori.T6_v_base
0.745591	3.12562	4.28641	0.0384182	DPY19L2	1.67666	tori.T6_v_base
1.37814	4.02901	7.48283	0.006229	DPY19L2P1	2.59933	tori.T6_v_base
1.18023	3.21292	9.86214	0.00168714	DPY19L2P2	2.26613	tori.T6_v_base
1.05572	3.41065	5.46044	0.0194518	DPY19L2P3	2.07876	tori.T6_v_base
1.25865	2.7266	9.16313	0.0024694	DPY19L2P4	2.39272	tori.T6_v_base
1.30237	3.69508	8.17146	0.00425547	DRAXIN	2.46633	tori.T6_v_base
1.05731	3.34521	7.0049	0.00812868	DRC7	2.08105	tori.T6_v_base
0.936617	3.13243	4.22005	0.0399489	DRD1	1.91404	tori.T6_v_base
1.51182	3.23825	7.60925	0.00580697	DRD5P2	2.85169	tori.T6_v_base
1.52029	3.47894	8.49176	0.00356758	DRP2	2.8685	tori.T6_v_base
1.08942	2.96591	8.11003	0.0044021	DSCAM	2.12788	tori.T6_v_base
1.39853	2.98633	9.31604	0.00227156	DSPP	2.63634	tori.T6_v_base
0.899727	4.46861	4.01187	0.045181	DTNA	1.86571	tori.T6_v_base
1.18066	5.21615	10.0202	0.00154835	DTWD1	2.26681	tori.T6_v_base
1.07345	4.05152	10.4927	0.00119846	DTWD2	2.10445	tori.T6_v_base
0.711395	2.88156	7.68567	0.0055661	DTX1	1.63739	tori.T6_v_base
0.84259	5.37882	9.51684	0.00203594	DTX2P1-UPK3BP1-PMS2P11	1.79327	tori.T6_v_base
0.698104	3.61052	15.7723	7.14401e-05	DUS4L	1.62237	tori.T6_v_base
1.1005	3.31922	10.4864	0.00120257	DUSP19	2.14428	tori.T6_v_base
0.387791	5.03075	5.05449	0.0245622	DUSP22	1.30839	tori.T6_v_base
2.0412	5.00846	8.16736	0.00426508	DUX4	4.11587	tori.T6_v_base
1.13956	3.92194	12.9785	0.000315087	DUXAP10	2.20314	tori.T6_v_base
1.07825	4.5309	11.6842	0.000630337	DUXAP8	2.11147	tori.T6_v_base
0.434751	4.40936	6.87861	0.00872333	DYNLL1-AS1	1.35168	tori.T6_v_base
0.614711	5.99793	7.20274	0.00727925	DYRK3	1.53125	tori.T6_v_base
0.699354	4.01015	15.3588	8.8906e-05	DYRK4	1.62378	tori.T6_v_base
0.787019	2.99199	10.2426	0.00137232	DZANK1	1.72551	tori.T6_v_base
1.0839	2.51725	7.73698	0.00541013	E2F3P2	2.11975	tori.T6_v_base
0.675019	3.92373	13.3455	0.000259048	E2F5	1.59662	tori.T6_v_base
0.415847	4.60405	10.6632	0.00109291	E2F6	1.33408	tori.T6_v_base
1.20477	4.64278	27.4462	1.61526e-07	E2F7	2.30501	tori.T6_v_base
1.13033	2.9744	7.92243	0.00488256	EBF3	2.18909	tori.T6_v_base
0.793419	3.27264	4.55997	0.0327277	EDA	1.73318	tori.T6_v_base
0.514567	3.33168	5.96977	0.0145531	EDARADD	1.42857	tori.T6_v_base
1.02429	3.08427	4.61078	0.0317716	EDN3	2.03396	tori.T6_v_base
0.888186	2.31214	8.86424	0.00290811	EEF1A1P13	1.85085	tori.T6_v_base
1.34896	2.55871	11.2207	0.000808886	EEF1GP2	2.54728	tori.T6_v_base
1.42673	3.22829	8.22918	0.00412222	EEF1GP8	2.68836	tori.T6_v_base
1.11538	3.6728	8.99828	0.00270234	EFCAB1	2.16651	tori.T6_v_base
0.588883	3.70064	4.95874	0.0259591	EFCAB11	1.50408	tori.T6_v_base
1.27695	4.36109	7.64366	0.00569723	EFCAB12	2.42327	tori.T6_v_base
0.678618	4.52287	8.02502	0.00461354	EFCAB2	1.60061	tori.T6_v_base
1.24408	2.84284	10.0214	0.00154731	EFCAB5	2.36867	tori.T6_v_base
1.04939	3.30209	7.38811	0.00656563	EFCAB6	2.06966	tori.T6_v_base
0.685329	3.21151	11.5353	0.000682867	EFCAB7	1.60807	tori.T6_v_base
1.35526	5.89659	9.58079	0.00196624	EFHC1	2.55843	tori.T6_v_base
1.52656	3.32313	11.4199	0.000726634	EFNB3	2.88097	tori.T6_v_base
1.24296	5.02509	7.71621	0.00547272	EFR3B	2.36683	tori.T6_v_base
0.559368	2.59715	3.8562	0.0495626	EGFL8	1.47362	tori.T6_v_base
0.691151	3.64331	4.29929	0.0381284	EGFLAM	1.61457	tori.T6_v_base
0.694209	2.85873	5.25475	0.021887	EGLN1P1	1.618	tori.T6_v_base
1.4609	5.16506	8.02115	0.00462341	EIF1B-AS1	2.7528	tori.T6_v_base
0.469282	4.37949	9.91265	0.00164147	EIF2B2	1.38442	tori.T6_v_base
1.05348	4.20391	12.0565	0.000516115	EIF2S3L	2.07554	tori.T6_v_base
1.10917	3.22929	6.40217	0.0113981	EIF3S5P1	2.15721	tori.T6_v_base
0.72802	2.60252	5.75039	0.016485	EIF4A1P10	1.65636	tori.T6_v_base
1.29519	2.76731	11.0347	0.000894213	EIF4A1P7	2.45409	tori.T6_v_base
1.26874	3.48143	6.52281	0.0106499	EIF4BP2	2.40951	tori.T6_v_base
0.967032	3.16836	8.55493	0.00344588	EIF4BP3	1.95482	tori.T6_v_base
1.19268	2.67567	6.94366	0.0084117	EIF4BP4	2.28577	tori.T6_v_base
1.16888	3.23411	5.94148	0.0147886	EIF4BP5	2.24836	tori.T6_v_base
1.1258	3.05141	5.88455	0.0152743	EIF4BP8	2.18222	tori.T6_v_base
0.441658	3.7209	4.25573	0.0391181	EIF5A2	1.35816	tori.T6_v_base
0.861594	3.97887	16.7926	4.1695e-05	EIF5AL1	1.81704	tori.T6_v_base
0.749661	3.35539	11.6848	0.000630117	ELAC1	1.6814	tori.T6_v_base
0.909987	3.23336	4.99586	0.0254081	ELAVL4	1.87903	tori.T6_v_base
1.27556	2.89841	10.0919	0.00148922	ELDR	2.42092	tori.T6_v_base
1.31578	2.94328	13.4989	0.000238697	ELFN1	2.48937	tori.T6_v_base
0.702573	3.50612	3.97962	0.0460539	ELFN2	1.6274	tori.T6_v_base
0.882228	2.76045	6.49541	0.0108153	ELL2P1	1.84322	tori.T6_v_base
0.591742	4.30858	6.30723	0.0120246	ELMOD3	1.50707	tori.T6_v_base
0.830688	3.01878	4.17781	0.0409566	ELOVL2	1.77853	tori.T6_v_base
1.33804	4.07174	12.8115	0.000344491	ELOVL7	2.52808	tori.T6_v_base
0.859487	4.99344	8.39169	0.0037694	ELP4	1.81439	tori.T6_v_base
0.86341	3.05623	6.3009	0.0120677	EMBP1	1.81933	tori.T6_v_base
0.587763	2.77372	6.04015	0.0139841	EMC3-AS1	1.50291	tori.T6_v_base
0.812961	2.91829	11.6922	0.000627625	EME1	1.75681	tori.T6_v_base
0.403697	5.33102	8.4334	0.00368391	EMG1	1.32289	tori.T6_v_base
0.641593	2.72119	4.41056	0.0357171	EML5	1.56005	tori.T6_v_base
1.16105	4.53919	6.94928	0.00838527	EML6	2.2362	tori.T6_v_base
1.1785	2.92242	7.44124	0.00637458	EMX2	2.26341	tori.T6_v_base
1.45394	4.51938	5.84602	0.0156123	EMX2OS	2.73954	tori.T6_v_base
1.54207	4.14137	8.38021	0.00379328	ENAM	2.91213	tori.T6_v_base
1.00248	3.86476	23.8577	1.03725e-06	ENDOV	2.00344	tori.T6_v_base
1.15802	2.70524	7.48781	0.00621181	ENO1P4	2.23151	tori.T6_v_base
1.53947	3.37908	8.46804	0.00361441	ENOX1-AS1	2.90688	tori.T6_v_base
1.17597	5.7834	9.11319	0.00253772	ENTPD1-AS1	2.25945	tori.T6_v_base
1.70922	3.95376	14.4552	0.000143535	ENTPD3-AS1	3.26985	tori.T6_v_base
0.396875	5.32848	5.41517	0.0199625	ENTPD7	1.31665	tori.T6_v_base
0.398976	4.71945	3.91402	0.047885	EP400NL	1.31857	tori.T6_v_base
1.32663	4.42967	6.99135	0.00819045	EPHA1-AS1	2.50816	tori.T6_v_base
0.72041	3.15784	7.64448	0.00569462	EPHA10	1.64765	tori.T6_v_base
1.28244	4.60821	7.12972	0.00758166	EPHA6	2.43251	tori.T6_v_base
1.2174	4.55683	7.01958	0.00806231	EPHA7	2.32528	tori.T6_v_base
1.26735	4.63365	15.2595	9.37033e-05	EPM2A	2.40719	tori.T6_v_base
1.46746	4.50376	7.78079	0.00528048	EPPIN	2.76535	tori.T6_v_base
1.05521	3.88592	5.24133	0.0220564	ERBB4	2.07802	tori.T6_v_base
0.946037	3.25318	7.68547	0.0055667	ERC2	1.92657	tori.T6_v_base
1.13174	2.83134	6.52651	0.0106278	ERC2-IT1	2.19123	tori.T6_v_base
1.03755	5.66356	27.683	1.42915e-07	ERCC4	2.05274	tori.T6_v_base
0.701764	6.11032	13.4278	0.000247916	ERCC6	1.62649	tori.T6_v_base
0.614143	3.24372	4.23509	0.0395966	ERCC6L	1.53065	tori.T6_v_base
0.63684	6.1133	9.67819	0.00186468	ERCC6L2	1.55492	tori.T6_v_base
1.02147	5.25663	8.47808	0.00359452	ERCC8	2.02998	tori.T6_v_base
0.739458	3.99359	6.62109	0.0100778	ERG	1.66955	tori.T6_v_base
1.09075	3.28683	10.2506	0.00136637	ERICD	2.12984	tori.T6_v_base
1.51392	4.44657	6.8275	0.0089765	ERICH3-AS1	2.85585	tori.T6_v_base
1.1752	4.2268	8.02824	0.00460536	ERICH6-AS1	2.25824	tori.T6_v_base
1.44825	3.89452	8.10819	0.00440658	ERICH6B	2.72878	tori.T6_v_base
0.736489	4.36033	7.30182	0.00688849	ERMAP	1.66612	tori.T6_v_base
0.843744	3.02354	7.37804	0.00660251	ERVMER34-1	1.7947	tori.T6_v_base
1.81588	4.03692	9.54151	0.00200876	ERVMER61-1	3.52075	tori.T6_v_base
1.63337	3.97036	10.5154	0.00118382	ERVW-1	3.10238	tori.T6_v_base
0.522771	4.16396	7.15534	0.00747412	ESPL1	1.43671	tori.T6_v_base
1.10355	4.27015	12.1798	0.000483093	ESR1	2.14883	tori.T6_v_base
1.4353	4.55105	8.98955	0.00271528	ESR2	2.70439	tori.T6_v_base
1.36974	3.18908	10.6015	0.00112999	ESRRB	2.58424	tori.T6_v_base
1.36678	4.11859	9.15532	0.00247997	ESRRG	2.57894	tori.T6_v_base
0.787412	4.23769	3.89391	0.0484616	ESYT3	1.72597	tori.T6_v_base
0.674504	5.66532	6.96735	0.00830104	ETFDH	1.59605	tori.T6_v_base
1.23209	3.70574	7.69004	0.00555264	ETV7	2.34907	tori.T6_v_base
1.34376	2.71024	11.4116	0.000729866	EVX1	2.53811	tori.T6_v_base
0.73878	4.13803	10.4628	0.00121803	EXO5	1.66876	tori.T6_v_base
0.585103	2.47618	4.97963	0.0256475	EXOC3-AS1	1.50015	tori.T6_v_base
0.639341	4.89549	18.9523	1.34029e-05	EXOSC3	1.55762	tori.T6_v_base
0.79724	3.83781	12.4517	0.000417621	EXOSC5	1.73777	tori.T6_v_base
0.571095	4.74472	8.80908	0.00299735	EXOSC8	1.48565	tori.T6_v_base
0.454875	6.40453	18.3692	1.81976e-05	EXT2	1.37066	tori.T6_v_base
0.479946	5.6375	6.50653	0.0107479	EXTL3	1.39469	tori.T6_v_base
1.56358	3.6392	8.64793	0.00327433	EXTL3-AS1	2.95587	tori.T6_v_base
1.62501	3.52697	13.8531	0.000197666	EYA1	3.08445	tori.T6_v_base
0.350193	5.37534	4.38179	0.0363249	EYA3	1.27473	tori.T6_v_base
1.58748	4.25701	13.8303	0.000200085	EYA4	3.00523	tori.T6_v_base
1.49049	3.28848	9.69553	0.00184716	EYS	2.80985	tori.T6_v_base
1.22606	3.23204	10.1658	0.00143068	F12	2.33927	tori.T6_v_base
1.17534	3.07238	7.18589	0.00734791	F2RL2	2.25846	tori.T6_v_base
1.43261	3.04929	9.21494	0.00240048	FAF2P1	2.69935	tori.T6_v_base
0.538761	4.62828	5.96919	0.014558	FAH	1.45272	tori.T6_v_base
0.373683	4.32205	5.05692	0.0245277	FAHD2A	1.29566	tori.T6_v_base
1.23919	4.22263	5.78338	0.0161784	FAIM2	2.36066	tori.T6_v_base
0.780798	2.97507	9.00619	0.00269067	FAM103A2P	1.71808	tori.T6_v_base
0.558481	3.28397	6.44341	0.0111365	FAM109B	1.47272	tori.T6_v_base
0.655558	3.52749	5.20394	0.0225357	FAM110B	1.57522	tori.T6_v_base
0.534644	4.92435	8.36996	0.00381475	FAM122A	1.44858	tori.T6_v_base
0.671657	3.93362	5.02826	0.0249369	FAM122C	1.5929	tori.T6_v_base
0.831276	4.07912	7.1468	0.00750978	FAM124A	1.77926	tori.T6_v_base
0.82342	3.09151	4.1023	0.042825	FAM124B	1.7696	tori.T6_v_base
0.492102	6.01463	5.42299	0.0198733	FAM126A	1.40649	tori.T6_v_base
0.719731	4.71959	14.9005	0.000113331	FAM131A	1.64688	tori.T6_v_base
1.28443	4.25596	6.94668	0.00839749	FAM131B	2.43585	tori.T6_v_base
1.18306	2.92349	7.48558	0.00621951	FAM132B	2.27057	tori.T6_v_base
0.622904	5.10788	6.03098	0.0140569	FAM134B	1.53997	tori.T6_v_base
1.5441	4.62906	8.33449	0.00388994	FAM135B	2.91622	tori.T6_v_base
1.42576	3.26515	9.0031	0.00269522	FAM138D	2.68655	tori.T6_v_base
1.18583	4.4045	7.43679	0.00639037	FAM13A-AS1	2.27494	tori.T6_v_base
1.27136	3.0841	7.04816	0.00793467	FAM149B1P1	2.4139	tori.T6_v_base
0.65901	2.73198	4.41114	0.035705	FAM151B	1.579	tori.T6_v_base
1.39358	5.82299	5.78645	0.0161502	FAM153C	2.62731	tori.T6_v_base
1.46106	3.66671	8.32606	0.00390803	FAM154A	2.75311	tori.T6_v_base
0.849769	4.58513	4.99862	0.0253675	FAM155A	1.80221	tori.T6_v_base
1.37646	3.17669	12.4747	0.000412492	FAM155A-IT1	2.5963	tori.T6_v_base
0.984298	2.93191	9.32285	0.00226314	FAM155B	1.97835	tori.T6_v_base
0.801672	5.05931	5.28956	0.0214536	FAM157C	1.74312	tori.T6_v_base
0.744211	2.5283	4.75271	0.0292522	FAM159A	1.67506	tori.T6_v_base
0.578972	5.66788	6.02529	0.0141024	FAM160A1	1.49378	tori.T6_v_base
1.12961	3.76005	4.50726	0.0337512	FAM163A	2.188	tori.T6_v_base
0.696837	3.79718	13.5051	0.000237911	FAM169A	1.62095	tori.T6_v_base
1.24878	2.69566	8.37316	0.00380803	FAM170A	2.3764	tori.T6_v_base
1.06867	4.16402	5.91124	0.0150445	FAM179A	2.09749	tori.T6_v_base
1.58975	2.59963	18.0737	2.12513e-05	FAM180A	3.00998	tori.T6_v_base
1.44211	2.93492	10.7404	0.00104821	FAM181B	2.71718	tori.T6_v_base
1.74596	4.36806	9.35209	0.00222732	FAM182A	3.35418	tori.T6_v_base
1.8392	3.15505	13.0511	0.000303099	FAM182B	3.57811	tori.T6_v_base
1.31204	3.14401	7.45949	0.00631029	FAM183CP	2.48292	tori.T6_v_base
1.45019	4.5769	5.45023	0.0195657	FAM186A	2.73244	tori.T6_v_base
0.924134	2.67469	8.25028	0.00407457	FAM186B	1.89754	tori.T6_v_base
1.37402	4.4836	9.37398	0.00220087	FAM189A2	2.59193	tori.T6_v_base
1.42747	3.38543	14.8857	0.000114225	FAM196A	2.68975	tori.T6_v_base
1.30156	3.96573	7.84658	0.00509169	FAM196B	2.46495	tori.T6_v_base
1.44597	4.07919	8.50778	0.00353632	FAM198A	2.72446	tori.T6_v_base
1.29559	2.7539	9.89144	0.00166049	FAM19A1	2.45477	tori.T6_v_base
1.10848	3.66075	7.7186	0.00546548	FAM19A2	2.15619	tori.T6_v_base
1.32724	2.77846	10.7595	0.00103747	FAM201A	2.50922	tori.T6_v_base
0.488596	5.93278	18.3137	1.87354e-05	FAM204A	1.40308	tori.T6_v_base
1.53461	3.2337	8.31178	0.00393887	FAM205BP	2.8971	tori.T6_v_base
0.902813	4.07483	6.94272	0.00841612	FAM212B	1.86971	tori.T6_v_base
1.13977	2.41984	11.2479	0.000797148	FAM212B-AS1	2.20346	tori.T6_v_base
0.982745	3.02934	5.48966	0.0191292	FAM215B	1.97622	tori.T6_v_base
1.33527	3.22871	12.3483	0.000441396	FAM218A	2.52323	tori.T6_v_base
1.08404	3.99857	9.28096	0.00231548	FAM221A	2.11997	tori.T6_v_base
1.63292	4.18008	10.0204	0.00154812	FAM221B	3.10141	tori.T6_v_base
1.57187	3.96589	12.422	0.000424302	FAM225A	2.9729	tori.T6_v_base
1.43948	3.85911	9.26415	0.00233682	FAM225B	2.71223	tori.T6_v_base
1.11739	4.53472	6.80436	0.00909358	FAM227A	2.16954	tori.T6_v_base
0.801043	3.07056	6.28324	0.0121885	FAM227B	1.74236	tori.T6_v_base
1.20623	3.42829	11.7032	0.000623936	FAM229A	2.30734	tori.T6_v_base
1.82031	3.26243	12.065	0.000513765	FAM230B	3.53157	tori.T6_v_base
0.673954	2.3984	5.43488	0.0197384	FAM24B	1.59544	tori.T6_v_base
1.19762	4.7295	7.66075	0.00564351	FAM26E	2.29362	tori.T6_v_base
1.06086	3.882	4.59403	0.0320834	FAM27E3	2.08617	tori.T6_v_base
1.17548	3.46214	7.36927	0.00663478	FAM35BP	2.25868	tori.T6_v_base
1.41116	2.94481	10.2349	0.00137805	FAM35CP	2.6595	tori.T6_v_base
1.16993	2.74741	9.96376	0.00159652	FAM43B	2.25	tori.T6_v_base
1.32789	3.07844	7.74157	0.00539638	FAM47C	2.51035	tori.T6_v_base
1.04773	4.03834	7.88876	0.00497429	FAM47E	2.06727	tori.T6_v_base
1.36129	3.86531	8.82933	0.00296427	FAM66B	2.56915	tori.T6_v_base
1.4275	3.50861	9.69375	0.00184895	FAM66C	2.6898	tori.T6_v_base
1.49789	4.58668	7.63714	0.00571786	FAM66D	2.82429	tori.T6_v_base
1.45946	3.17295	8.11683	0.00438562	FAM71B	2.75005	tori.T6_v_base
1.3875	3.36771	10.236	0.00137726	FAM71F2	2.61624	tori.T6_v_base
1.33332	3.79412	10.8515	0.000987172	FAM72A	2.51983	tori.T6_v_base
1.21627	3.46873	9.94309	0.00161454	FAM72B	2.32345	tori.T6_v_base
1.88433	2.95973	11.8909	0.000564079	FAM72C	3.69183	tori.T6_v_base
1.0591	3.34539	5.01293	0.0251587	FAM72D	2.08364	tori.T6_v_base
1.65502	3.97926	9.88034	0.00167054	FAM78B	3.14927	tori.T6_v_base
1.45116	2.97065	11.531	0.000684447	FAM83A-AS1	2.73429	tori.T6_v_base
1.47547	3.22711	15.1502	9.92902e-05	FAM83C	2.78075	tori.T6_v_base
1.32977	5.55825	12.7713	0.00035198	FAM83F	2.51362	tori.T6_v_base
0.674458	5.63345	9.47594	0.00208184	FAM83G	1.596	tori.T6_v_base
1.15554	2.9639	9.5664	0.00198171	FAM86B1	2.22768	tori.T6_v_base
0.853558	3.35822	5.95284	0.0146936	FAM86B3P	1.80695	tori.T6_v_base
0.736061	3.27256	13.8182	0.000201377	FAM86C1	1.66562	tori.T6_v_base
0.808028	3.01421	9.46263	0.00209701	FAM86C2P	1.75082	tori.T6_v_base
1.04996	3.25239	16.5662	4.6981e-05	FAM86EP	2.07047	tori.T6_v_base
1.1092	3.32733	15.2657	9.33982e-05	FAM86HP	2.15726	tori.T6_v_base
0.785054	2.7017	6.75405	0.00935353	FAM86JP	1.72316	tori.T6_v_base
1.36565	3.18898	8.22312	0.004136	FAM87A	2.57693	tori.T6_v_base
1.52728	5.78267	5.9744	0.014515	FAM95B1	2.88242	tori.T6_v_base
0.621186	5.57597	11.9785	0.00053819	FAM98A	1.53814	tori.T6_v_base
0.542804	3.69174	7.94927	0.00481067	FAM98C	1.4568	tori.T6_v_base
0.467669	5.19039	4.5292	0.0333211	FAN1	1.38287	tori.T6_v_base
0.419007	4.36054	4.15805	0.041437	FANCA	1.33701	tori.T6_v_base
0.868605	4.57433	10.9073	0.000957839	FANCC	1.8259	tori.T6_v_base
0.578252	4.97524	5.78996	0.0161179	FANCD2	1.49304	tori.T6_v_base
0.642712	3.70378	9.1802	0.00244648	FANCE	1.56126	tori.T6_v_base
0.768184	4.32171	13.2024	0.000279595	FANCG	1.70312	tori.T6_v_base
1.07107	6.34655	10.4443	0.00123028	FANCL	2.10099	tori.T6_v_base
0.942236	4.9715	11.2031	0.000816623	FANCM	1.9215	tori.T6_v_base
0.847984	4.94882	7.1831	0.00735933	FAR2	1.79998	tori.T6_v_base
1.62994	3.60617	11.1662	0.000833011	FAR2P1	3.095	tori.T6_v_base
1.25473	3.8595	8.32714	0.00390572	FAR2P2	2.38622	tori.T6_v_base
1.14234	3.62492	6.73087	0.00947582	FAR2P3	2.20738	tori.T6_v_base
0.722571	6.41896	9.51912	0.00203342	FAS	1.65012	tori.T6_v_base
0.330309	4.30045	5.44746	0.0195968	FASTKD1	1.25728	tori.T6_v_base
0.590293	5.31987	22.1009	2.58693e-06	FASTKD2	1.50555	tori.T6_v_base
0.388841	5.11645	8.5389	0.00347635	FASTKD5	1.30934	tori.T6_v_base
1.10117	4.98946	4.7027	0.0301154	FAT2	2.14529	tori.T6_v_base
1.14853	4.71473	8.01984	0.00462677	FAXC	2.21688	tori.T6_v_base
0.681588	4.05798	4.12996	0.0421303	FBLN7	1.6039	tori.T6_v_base
0.432223	4.75229	5.73239	0.0166548	FBXL18	1.34931	tori.T6_v_base
0.874129	3.74911	11.0641	0.000880144	FBXL19-AS1	1.8329	tori.T6_v_base
1.24168	3.93604	11.9948	0.000533489	FBXL2	2.36475	tori.T6_v_base
0.669875	4.22483	8.18422	0.00422564	FBXO10	1.59094	tori.T6_v_base
1.54369	3.1794	11.5506	0.000677287	FBXO15	2.91539	tori.T6_v_base
0.458748	5.07331	4.57418	0.0324572	FBXO25	1.37435	tori.T6_v_base
0.527717	5.78153	13.1111	0.000293547	FBXO3	1.44165	tori.T6_v_base
0.853522	2.99505	10.209	0.00139756	FBXO36	1.80691	tori.T6_v_base
1.27632	3.39982	7.07156	0.0078317	FBXO39	2.42221	tori.T6_v_base
1.21975	4.38886	5.32008	0.0210811	FBXO40	2.32907	tori.T6_v_base
0.509011	5.12668	12.4444	0.000419243	FBXO42	1.42307	tori.T6_v_base
1.16581	2.83714	11.363	0.000749206	FBXO43	2.2436	tori.T6_v_base
1.34246	3.49595	23.2738	1.40498e-06	FBXO48	2.53583	tori.T6_v_base
1.29689	2.58033	11.553	0.000676395	FBXW10	2.45699	tori.T6_v_base
1.21237	2.67311	10.0172	0.00155087	FCAMR	2.31718	tori.T6_v_base
0.938214	2.93892	7.81455	0.00518271	FCRL2	1.91616	tori.T6_v_base
1.11033	4.49689	10.4333	0.00123765	FCRL3	2.15895	tori.T6_v_base
1.18517	3.33663	11.5295	0.000684989	FCRL4	2.27391	tori.T6_v_base
0.84221	4.78625	5.15195	0.0232203	FCRL5	1.79279	tori.T6_v_base
0.702699	2.99962	6.55954	0.0104324	FCRLA	1.62755	tori.T6_v_base
1.04735	2.64064	7.40124	0.00651789	FCRLB	2.06673	tori.T6_v_base
0.990797	2.78393	5.28161	0.0215518	FDPSP8	1.98728	tori.T6_v_base
1.18411	3.15844	20.8026	5.09149e-06	FDXACB1	2.27223	tori.T6_v_base
0.522799	4.88874	8.7884	0.00303153	FECH	1.43674	tori.T6_v_base
1.25482	3.87811	7.89086	0.00496851	FENDRR	2.38637	tori.T6_v_base
0.388589	5.13692	8.20544	0.00417649	FER	1.30911	tori.T6_v_base
1.46974	3.63291	9.19669	0.00242453	FER1L5	2.76972	tori.T6_v_base
1.41237	2.98611	9.90889	0.00164482	FER1L6-AS1	2.66174	tori.T6_v_base
1.47623	3.80092	10.2759	0.0013478	FER1L6-AS2	2.7822	tori.T6_v_base
0.947076	2.95627	5.9306	0.0148802	FEZF1-AS1	1.92796	tori.T6_v_base
1.46975	3.58584	9.82281	0.00172361	FFAR1	2.76974	tori.T6_v_base
0.839657	2.83136	5.01805	0.0250845	FFAR4	1.78963	tori.T6_v_base
1.50468	3.66267	7.41005	0.00648604	FGD5P1	2.83761	tori.T6_v_base
1.30552	4.47023	5.48803	0.0191471	FGF10	2.47172	tori.T6_v_base
1.04611	3.98947	6.83871	0.00892033	FGF12	2.06495	tori.T6_v_base
1.66322	4.73969	8.81888	0.00298129	FGF13	3.16722	tori.T6_v_base
1.51902	4.82432	8.96615	0.00275027	FGF14	2.86597	tori.T6_v_base
1.97532	4.76446	35.4926	2.56024e-09	FGF2	3.93216	tori.T6_v_base
1.80026	4.1973	10.2463	0.00136958	FGF23	3.48283	tori.T6_v_base
0.882264	3.71816	5.1854	0.0227774	FGF9	1.84327	tori.T6_v_base
0.784955	2.81559	5.51274	0.0188784	FGFBP3	1.72304	tori.T6_v_base
0.920642	5.9453	11.7483	0.00060899	FGFR1OP	1.89296	tori.T6_v_base
0.836306	4.18666	7.56937	0.00593686	FGGY	1.78547	tori.T6_v_base
0.424321	5.56127	9.17795	0.00244948	FH	1.34194	tori.T6_v_base
1.54324	3.93709	9.41041	0.00215757	FHIT	2.91448	tori.T6_v_base
0.695324	4.23116	7.68226	0.00557663	FICD	1.61925	tori.T6_v_base
0.795737	5.84309	8.72525	0.00313833	FIG4	1.73596	tori.T6_v_base
1.37195	4.41978	11.5025	0.00069504	FIGN	2.5882	tori.T6_v_base
0.484116	5.14258	6.99077	0.00819312	FIGNL1	1.39873	tori.T6_v_base
1.04343	2.74763	8.15402	0.00429657	FIGNL2	2.06112	tori.T6_v_base
0.873929	4.31087	4.77782	0.0288286	FIRRE	1.83265	tori.T6_v_base
0.943904	3.70092	13.1108	0.000293601	FITM2	1.92373	tori.T6_v_base
0.762627	4.21896	15.7118	7.37615e-05	FIZ1	1.69658	tori.T6_v_base
0.979441	2.35506	7.95668	0.00479101	FKBP1C	1.9717	tori.T6_v_base
0.98147	2.80702	4.51905	0.0335194	FKBP4P1	1.97448	tori.T6_v_base
1.47648	2.98301	6.63748	0.00998553	FKBP4P2	2.78268	tori.T6_v_base
1.2432	2.80882	5.71888	0.0167835	FKBP4P6	2.36723	tori.T6_v_base
0.426495	3.92537	8.84004	0.00294692	FKRP	1.34396	tori.T6_v_base
1.09358	5.46157	10.205	0.00140063	FKTN	2.13402	tori.T6_v_base
1.35445	5.59691	5.25291	0.0219102	FLG	2.557	tori.T6_v_base
1.47069	4.35338	9.40357	0.00216563	FLG-AS1	2.77155	tori.T6_v_base
1.30565	4.63531	5.90914	0.0150625	FLG2	2.47195	tori.T6_v_base
1.6722	3.67222	10.5701	0.00114931	FLJ12825	3.187	tori.T6_v_base
1.60424	4.31155	9.57685	0.00197046	FLJ16779	3.04035	tori.T6_v_base
1.31524	3.73611	8.76426	0.00307191	FLJ21408	2.48844	tori.T6_v_base
1.31709	4.66518	6.12175	0.0133529	FLJ27354	2.49163	tori.T6_v_base
1.11597	3.14108	6.76104	0.00931692	FLJ30679	2.1674	tori.T6_v_base
0.770675	2.82162	8.95892	0.00276118	FLJ31104	1.70607	tori.T6_v_base
1.5746	3.41028	12.3891	0.000431854	FLJ31356	2.97854	tori.T6_v_base
1.67548	3.90619	9.762	0.00178156	FLJ33581	3.19426	tori.T6_v_base
2.00171	3.51828	11.5245	0.000686833	FLJ36000	4.00473	tori.T6_v_base
1.2362	3.40174	9.32877	0.00225584	FLJ37035	2.35577	tori.T6_v_base
1.09706	3.45815	4.94848	0.0261136	FLJ38576	2.13918	tori.T6_v_base
1.53057	3.30708	12.8583	0.000335987	FLJ39080	2.889	tori.T6_v_base
1.37557	3.32492	10.1595	0.00143563	FLJ40194	2.59471	tori.T6_v_base
1.54316	3.72877	9.5724	0.00197525	FLJ41941	2.91431	tori.T6_v_base
1.66272	3.05723	12.5986	0.000386036	FLJ42102	3.16614	tori.T6_v_base
1.36332	3.98295	8.32751	0.00390491	FLJ42393	2.57276	tori.T6_v_base
1.13496	2.56181	10.4141	0.00125057	FLJ42969	2.19613	tori.T6_v_base
1.46499	3.82193	5.98148	0.0144569	FLJ45079	2.76062	tori.T6_v_base
1.60526	3.7154	10.3335	0.00130637	FLJ46284	3.0425	tori.T6_v_base
0.975746	3.07752	4.12227	0.0423223	FLNB-AS1	1.96666	tori.T6_v_base
1.27027	2.8455	8.69759	0.00318631	FLRT1	2.41207	tori.T6_v_base
1.19534	6.32619	7.06839	0.00784559	FLRT2	2.28999	tori.T6_v_base
0.510824	3.26344	4.3022	0.0380632	FLT3LG	1.42486	tori.T6_v_base
1.02284	3.17324	10.8996	0.000961834	FLVCR1-AS1	2.03192	tori.T6_v_base
1.41393	4.79405	9.00417	0.00269364	FMN2	2.66462	tori.T6_v_base
1.19888	2.63142	13.2997	0.00026545	FMO4	2.29562	tori.T6_v_base
0.576707	2.54941	5.22275	0.0222933	FNBP1P1	1.49144	tori.T6_v_base
0.817207	6.86145	4.35999	0.0367924	FOSL1	1.76199	tori.T6_v_base
1.23816	3.21958	7.11369	0.00764976	FOXB1	2.35897	tori.T6_v_base
0.869712	2.94827	5.27548	0.0216278	FOXC2	1.8273	tori.T6_v_base
1.0278	3.0482	9.55293	0.0019963	FOXD2-AS1	2.03891	tori.T6_v_base
1.47234	3.4766	8.20368	0.00418055	FOXD4L5	2.77471	tori.T6_v_base
0.6472	3.61729	6.29824	0.0120858	FOXF1	1.56613	tori.T6_v_base
1.08512	2.46587	11.1878	0.000823361	FOXI1	2.12155	tori.T6_v_base
1.83474	3.26162	11.3936	0.000736994	FOXI2	3.56708	tori.T6_v_base
1.00341	3.7392	5.7589	0.0164053	FOXL1	2.00474	tori.T6_v_base
1.8053	3.24852	13.9906	0.000183728	FOXL2NB	3.49502	tori.T6_v_base
0.525064	4.39743	11.7764	0.000599874	FOXO3B	1.439	tori.T6_v_base
0.951514	2.8656	7.00043	0.00814901	FOXP1-IT1	1.9339	tori.T6_v_base
0.467453	4.82403	4.56616	0.0326095	FOXRED1	1.38267	tori.T6_v_base
[truncated: 36,964 more rows]
